# Supplementary material for: Cost-effectiveness of a second opinion program on spine surgeries: an economic analysis
Source: BMC Health Serv Res. 2023 Dec 19;23:1441. doi: 10.1186/s12913-023-10405-x (PMC10731842; doi:10.1186/s12913-023-10405-x)
Supplement: Supplementary file 1 — Supplementary Material 1: Additional Table 1. Utility data at baseline and 2 years after intervention and patient satisfaction with treatment outcome used to calculate minimal important change (MIC) [file 12913_2023_10405_MOESM1_ESM.xlsx]

## Sheet: Additional table 1
Additional table 1.
Utility data at baseline and 2 years after intervention and patient satisfaction with treatment outcome used to calculate minimal important change (MIC)
ID	Utility (Time 0)	Utility (2 years)	Satisfaction with the treatment results
1	0.8	1	1
2	0.46	0.41	1
3	0.3	0.52	1
4	0.37	0.8	1
5	0.64	0.7	1
6	0	0.8	1
7	0.53	1	1
8	0.41	1	1
9	0.41	1	1
10	0.46	0.8	1
11	0.3	0.64	1
12	0.7	0.8	1
13	0.69	1	1
14	1	1	1
15	0.3	0.52	1
16	0.3	0.79	1
17	0.42	0.79	1
18	0.08	1	1
19	-0.03	1	1
20	-0.13	1	1
21	0.17	0.79	1
22	1	1	1
23	0.41	1	1
24	0.46	0.53	1
25	0.46	0.54	1
26	0.41	0.79	1
27	0.27	0.79	1
28	0.74	0.62	0
29	0.56	1	1
30	0.13	0.74	1
31	0.67	0.79	1
32	0.47	1	1
33	0.52	1	1
34	0.35	0.41	1
35	0.36	0.8	1
36	0.41	0.63	1
37	0.17	1	1
38	0.46	1	1
39	0.46	1	1
40	0.3	1	1
41	0.3	1	1
42	0.79	0.8	1
43	0.41	0.7	1
44	0.3	1	1
45	0.3	1	1
46	0.3	1	1
47	0.41	1	1
48	0.73	1	1
49	0.54	0.64	1
50	0.14	0.53	0
51	0.37	1	1
52	0.46	1	1
53	0.67	0.59	1
54	-0.03	1	1
55	0.69	0.52	1
56	0.41	0.53	1
57	0.3	1	1
58	0.53	0.52	1
59	0.41	1	1
60	0.35	0.79	1
61	0.46	1	1
62	0.64	0.73	1
63	0.41	0.8	1
64	0.3	1	1
65	0.08	1	1
66	0.45	1	1
67	0.57	1	1
68	0.26	1	1
69	0.57	1	1
70	0.3	1	1
71	0.17	0.46	1
72	0.41	1	1
73	-0.13	1	1
74	0.46	1	1
75	0.35	0.41	1
76	0.47	1	1
77	0.06	0.79	1
78	0.3	0.8	1
79	0.41	1	1
80	0.41	1	1
81	0.26	1	1
82	0.11	1	1
83	0.35	1	1
84	0.22	1	1
85	0.74	1	1
86	0.67	1	1
87	0.79	1	1
88	0.46	0.68	1
89	0.57	0.79	1
90	0.3	1	1
91	0.46	1	1
92	0.42	1	1
93	0.3	1	1
94	0.53	0.8	1
95	0.41	0.8	1
96	0	0.8	1
97	0.3	1	1
98	0.41	0.62	1
99	0.47	1	0
100	0.53	1	1
101	0.46	1	1
102	0.36	0.8	1
103	0.3	1	1
104	0.27	0.67	1
105	0.46	1	1
106	0.52	1	1
107	0.47	1	1
108	0.3	0.41	1
109	0.26	1	1
110	0.53	1	1
111	0.16	1	1
112	0.4	0.69	1
113	0.41	1	1
114	0.58	1	1
115	0.41	1	1
116	0.41	1	1
117	0.46	1	1
118	0.52	0.46	1
119	0.46	1	1
120	0.41	0.41	1
121	0.69	1	1
122	0.3	1	1
123	-0.03	1	1
124	0.74	1	1
125	0.62	1	1
126	0.57	1	1
127	0.37	0.57	1
128	0.64	1	1
129	0.06	1	1
130	0.17	0.58	1
131	1	1	1
132	0.74	1	1
133	0.32	1	1
134	0.41	1	1
135	0.69	1	1
136	0.69	1	1
137	0.42	1	1
138	0.42	0.8	1
139	0.15	0.41	0
140	0.41	1	1
141	0.41	1	1
142	0.26	0.26	0
143	0.46	1	1
144	0.35	1	1
145	0.35	1	1
146	0.79	0.8	1
147	0.53	0.63	1
148	0.67	1	1
149	0.68	1	1
150	0.25	1	1
151	0.38	1	1
152	0.41	1	1
153	0.26	1	1
154	0.11	1	1
155	0.3	0.8	1
156	0.52	0.79	1
157	0.35	0.8	1
158	0.79	1	1
159	0.41	1	1
160	0.35	1	1
161	0.68	1	1
162	0.63	0.57	0
163	0.57	1	1
164	0.29	1	1
165	0.67	1	1
166	0.37	1	1
167	0.47	0.69	1
168	0.3	1	1
169	0.41	0.69	1
170	0.41	1	1
171	0.68	1	1
172	0.3	1	1
173	0.25	0.53	1
174	0.57	1	1
175	0.45	0.53	1
176	0.22	1	1
177	0.64	1	1
178	0.47	0.69	1
179	0.37	1	1
180	0.48	0.46	1
181	0.41	1	1
182	0.3	1	1
183	0.11	1	1
184	0.32	1	1
185	0.27	1	1
186	0.26	1	1
187	0.5	1	1
188	0.41	1	1
189	0.41	0.74	1
190	0.42	0.52	1
191	0.3	1	1
192	0.36	0.66	0
193	0.41	0.26	0
194	0.69	0.79	1
195	0.67	0.8	1
196	0.26	0.46	0
197	0.17	0.64	1
198	0.3	0.52	0
199	-0.07	0.59	0
200	-0.13	0.8	1
201	0.42	1	1
202	0.26	1	1
203	0.63	0.69	1
204	0.3	0.8	1
205	0.26	0.52	1
206	-0.07	0.8	1
207	0.47	1	1
208	0.46	1	1
209	0.22	0.57	1
210	-0.03	0.74	1
211	0.41	1	1
212	0.52	0.75	1
213	0.2	0.64	1
214	0.67	0.74	0
215	0.67	0.74	0
216	0.2	1	0
217	-0.13	0.69	1
218	0.79	0.8	1
219	0.52	0.7	1
220	0.2	1	1
221	0.69	1	1
222	0.35	0.8	1
223	0.47	1	1
224	0.42	1	1
225	-0.08	0.64	1
226	1	0.46	0
227	0.59	0.57	1
228	0.3	1	1
229	0.42	0.68	1
230	0.3	1	1
231	-0.04	0.79	1
232	0.22	0.67	1
233	0.45	1	1
234	-0.08	1	1
235	0.68	1	1
236	0.41	1	1
237	0.3	1	1
238	0.35	1	1
239	0.3	1	1
240	0.17	0.52	0
241	0.26	0.8	1
242	0.26	0.74	1
243	0.36	1	1
244	0.38	0.53	0
245	0.29	0.64	1
246	0.38	1	1
247	0.54	1	1
248	0.59	0.79	1
249	0.45	0.36	0
250	0.53	1	1
251	0.23	0.8	1
252	0.47	1	1
253	0.46	0.69	1
254	0.38	1	1
255	1	1	1
256	0.42	1	1
257	0.47	0.62	1
258	0.8	0.8	0
259	0.58	1	0
260	0.41	0.8	0
261	0.47	1	1
262	0.29	1	1
263	0.59	1	1
264	0.49	1	1
265	0.46	0.73	0
266	-0.07	0.26	1
267	0.46	1	1
268	0.36	0.8	1
269	0.41	1	1
270	0.3	1	1
271	0.57	1	0
272	0.63	0.74	1
273	0.38	0.8	1
274	0.59	1	1
275	0.42	0.8	1
276	0.54	0.53	1
277	0.39	0.8	1
278	0.47	0.53	1
279	1	1	1
