# Supplementary material for: Cost-effectiveness of a second opinion program on spine surgeries: an economic analysis
Source: BMC Health Serv Res. 2023 Dec 19;23:1441. doi: 10.1186/s12913-023-10405-x (PMC10731842; doi:10.1186/s12913-023-10405-x)
Supplement: Supplementary file 2 — Supplementary Material 2: Addtional Table 2. Values of parameters used in the model and sensitivity analysis [file 12913_2023_10405_MOESM2_ESM.xlsx]

## Sheet: Addtional table 2
Addtional table 2
Values of parameters used in the model and sensitivity analysis
Type	Parameter	Description	Value	Min	Max
Probability	p_Treat_Surg	Probability of indication for surgical treatment	0.35	0.25	0.39
Probability	p_Treat_Cons	Probability of indication for conservative treatment	0.61	0.45	0.63
Probability	p_Treat_1Referral	Probability of surgical treatment in first referral without reintervention	0.87	0.8	1
Probability	p_Treat_Surg_wo_Compl	Probability of surgical treatment without reintervention	0.91	0.8	1
Probability	p_Treat_Cons_wo_compl	Probability of conservative treatment without reintervention	0.95	0.8	1
Probability	p_Treat_Inj_wo_compl	Probability of injection treatment without reintervention	0.89	0.8	1
Cost	c_Surg_wo_Compl	Cost of surgical treatment without reintervention	$ 6,328.36	$ 5,318.42	$ 7,338.29
Cost	c_surg_w_Compl	Cost of surgical treatment with reintervention	$ 15,659.78	$ 11,416.55	$ 19,903.01
Cost	c_Cons_wo_Compl	Cost of conservative treatment without surgical intervention	$ 1,628.40	$ 1,015.58	$ 2,257.64
Cost	c_Cons_w_Compl	Cost of conservative treatment with surgical intervention	$ 18,505.38	$ 2,396.01	$ 35,324.70
Cost	c_Inj_wo_Compl	Cost of injection treatment without surgical intervention	$ 2,012.70	$ 1,508.09	$ 2.622.07
Cost	c_Inj_w_Compl	Cost of injection treatment with surgical intervention	$ 6,045.84	$ 5,839.54	$ 7,090.28
Cost	c_Treat_1Ref_wo_Compl	Cost of surgical treatment in first referral without reintervention	$ 9,444.01	$ 8,342.91	$ 10,545.11
Cost	c_Treat_1Ref_w_Compl	Cost of surgical treatment in first referral with reintervention	$ 20,033.12	$ 17,776.88	$ 22,289.35
Outcome	Eff_Surg_wo_Compl	Effectiveness (% patients with improvement in 2 years greater than reference MIC) of surgical treatment without reintervention	0.798	0.5	1
Outcome	Eff_Surg_w_Compl	Effectiveness (% patients with improvement in 2 years greater than reference MIC) of surgical treatment with reintervention	0.75	0.5	1
Outcome	Eff_Cons_wo_Compl	Effectiveness (% patients with improvement in 2 years greater than reference MIC) of conservative treatment without reintervention	0.702	0.3	1
Outcome	Eff_Cons_w_Compl	Effectiveness (% patients with improvement in 2 years greater than reference MIC) of conservative treatment with reintervention	0.676	0.3	1
Outcome	Eff_Inj_wo_Compl	Effectiveness (% patients with improvement in 2 years greater than reference MIC) of injection treatment without reintervention	0.75	0.5	1
Outcome	Eff_Inj_w_Compl	Effectiveness (% patients with improvement in 2 years greater than reference MIC) of injection treatment with reintervention	0.8	0.5	1
Outcome	Eff_Treat_1Ref_wo_Compl	Effectiveness (% patients with improvement in 2 years greater than reference MIC) of surgical treatment in first referral without reintervention	0.641	0.3	1
Outcome	Eff_Treat_1Opinion_w_Compl	Effectiveness (% patients with improvement in 2 years greater than reference MIC) of surgical treatment in first referral with reintervention	0.775	0.3	1
