# Supplementary material for: Cost-effectiveness of a second opinion program on spine surgeries: an economic analysis
Source: BMC Health Serv Res. 2023 Dec 19;23:1441. doi: 10.1186/s12913-023-10405-x (PMC10731842; doi:10.1186/s12913-023-10405-x)
Supplement: Supplementary file 3 — Supplementary Material 3: Additional Table 3. Comparison of treatment indications by the first referral versus the second opinion program [file 12913_2023_10405_MOESM3_ESM.xlsx]

## Sheet: Additional table 3
Additional table 3
Comparison of treatment indications by the first referral versus the second opinion program
FIRST REFERRAL	SECOND OPINION	HIAE SURGICAL INDICATION	NUMBER OF PATIENTS
ARTHRODESIS	CONSERVATIVE		456 (41.9%)
ARTHRODESIS	INJECTION		21 (1.9%)
ARTHRODESIS	SURGICAL	ARTHRODESIS	40 (3.7%)
ARTHRODESIS	SURGICAL	DECOMPRESSION	213 (19.6%)
ARTHRODESIS	SURGICAL	HERNIA	4 (0.4%)
ARTHRODESIS	SURGICAL	RHIZOTOMY	3 (0.3%)
DECOMPRESSION	CONSERVATIVE		51 (4.7%)
DECOMPRESSION	INJECTION		4 (0.4%)
DECOMPRESSION	SURGICAL	DECOMPRESSION	32 (2.9%)
DECOMPRESSION	SURGICAL	HERNIA	8 (0.7%)
HERNIA	CONSERVATIVE		93 (8.5%)
HERNIA	INJECTION		8 (0.7%)
HERNIA	SURGICAL	ARTHRODESIS	20 (1.8%)
HERNIA	SURGICAL	DECOMPRESSION	38 (3.5%)
INJECTION	CONSERVATIVE		43 (4.0%)
INJECTION	INJECTION		10 (0.9%)
INJECTION	SURGICAL	ARTHRODESIS	3 (0.3%)
INJECTION	SURGICAL	DECOMPRESSION	6 (0.6%)
INJECTION	SURGICAL	HERNIA	2 (0.2%)
RHIZOTOMY	CONSERVATIVE		19 (1.7%)
RHIZOTOMY	INJECTION		6 (0.6%)
RHIZOTOMY	SURGICAL	ARTHRODESIS	2 (0.2%)
RHIZOTOMY	SURGICAL	DECOMPRESSION	5 (0.5%)
RHIZOTOMY	SURGICAL	HERNIA	1 (0.1%)
TOTAL			1,088 (100%)
