# Supplementary material for: Cost-effectiveness of a second opinion program on spine surgeries: an economic analysis
Source: BMC Health Serv Res. 2023 Dec 19;23:1441. doi: 10.1186/s12913-023-10405-x (PMC10731842; doi:10.1186/s12913-023-10405-x)
Supplement: Supplementary file 4 — Supplementary Material 4: Additional Table 4. Profile of patients treated in the second opinion program [file 12913_2023_10405_MOESM4_ESM.xlsx]

## Sheet: Additional table 4
Additional table 4.
Profile of patients treated in the second opinion program
		Follow-up of pre-intervention and 2-years outcomes (n=1,088)	Did not follow up on outcomes (n=1,504)	p-value
LOW BACK / CERVICAL	LOW BACK	883 (81.2%)	1292 (85.9%)	< 0.01
	CERVICAL	205 (18.8%)	212 (14.1%)
TREATMENT REFERRED	SURGICAL	377 (34.7%)	662 (44.0%)	< 0.01
	CONSERVATIVE	662 (60.8%)	747 (49.7%)
	INJECTION	49 (4.5%)	95(6.3%)
GENDER	FEMALE	565 (51.9%)	803 (53.4%)	0.4732
	MALE	523 (48.1%)	701 (46.6%)
AGE AVERAGE (SD)		46.16 (12.74)	47.24 (13.86)	0.8465
