# Supplementary material for: Cost-effectiveness of a second opinion program on spine surgeries: an economic analysis
Source: BMC Health Serv Res. 2023 Dec 19;23:1441. doi: 10.1186/s12913-023-10405-x (PMC10731842; doi:10.1186/s12913-023-10405-x)
Supplement: Supplementary file 5 — Supplementary Material 5: Database of economic analysis. Qualitative and quantitative characteristics of 1,088 patients that agreed to the second opinion and completed 2 years of follow-up [file 12913_2023_10405_MOESM5_ESM.xlsx]

## Sheet: DATABASE
Database of economic analysis. Qualitative and quantitative characteristics of 1,088 patients that agreed to the second opinion and completed 2 years of follow-up.
ID	INTERVENTION	END_SEGMENT	TTO_T0	TTO_FIRST REFERAL	TTO_REAL_END	ANALISE_ONLY_24M	BASE_PROGRAM	GRUP	Low back / CERVICAL	AGE	GENDER	MIC_REAL	MIC_ESTIMATED	COMPLICAÇÃO	FINAL COST	ESTIMATED COST FIRST REFERAL
1	2019-04-03	2021-04-02	0.6396	0.6396	0.8012	NO	YES	CONSERVATIVE TREATMENT	Low back	57	2	1	0	WITH COMPLICATION	13393.7	23993.9
2	2019-06-28	2021-06-27	0.5695	0.6396	1	NO	YES	CONSERVATIVE TREATMENT	Low back	24	1	1	0	WITH COMPLICATION	4764.75	23993.9
3	2018-09-10	2020-09-09	0.5839	0.6396	0.8012	NO	YES	INFILTRATION	Low back	48	2	1	0	WITH COMPLICATION	3160.97	23993.9
4	2018-10-23	2020-10-22	0.2182	0.6396	1	NO	YES	SURGICAL	Low back	35	2	1	1	WITH COMPLICATION	6936.7	23993.9
5	2019-02-01	2021-01-31	-0.0806	0.6396	0.6396	YES	YES	SURGICAL	Low back	79	2	1	1	WITH COMPLICATION	6842.43	23993.9
6	2018-08-01	2020-07-31	0.6896	0.6396	1	NO	YES	INFILTRATION	Low back	26	2	1	0	WITH COMPLICATION	2738.71	23993.9
7	2018-07-31	2020-07-30	0.3627	0.6396	0.5947	YES	YES	CONSERVATIVE TREATMENT	Low back	36	2	1	1	NO COMPLICATION	2719.32	10906.3
8	2018-04-04	2020-04-03	0.4076	0.6396	1	YES	YES	INFILTRATION	Low back	45	2	1	1	NO COMPLICATION	2630.37	10906.3
9	2019-03-25	2021-03-24	0.4076	0.6396	0.7368	NO	YES	SURGICAL	Low back	57	2	1	1	NO COMPLICATION	6413.79	10906.3
10	2018-08-14	2020-08-13	0.7868	0.6396	1	NO	YES	INFILTRATION	Low back	40	1	1	0	NO COMPLICATION	2545.18	10906.3
11	2018-11-29	2020-11-28	0.3627	0.6396	0.8012	NO	YES	CONSERVATIVE TREATMENT	Low back	60	2	1	1	NO COMPLICATION	2507.29	10906.3
12	2017-07-14	2019-07-14	0.4076	0.6396	0.4076	YES	YES	INFILTRATION	Low back	43	2	0	1	NO COMPLICATION	1844.25	10906.3
13	2018-09-11	2020-09-10	0.6749	0.6396	0.6167	YES	YES	CONSERVATIVE TREATMENT	Low back	50	2	0	0	NO COMPLICATION	1779.93	10906.3
14	2018-09-19	2020-09-18	0.7311	0.6396	1	NO	YES	CONSERVATIVE TREATMENT	Low back	40	2	1	0	NO COMPLICATION	1761.29	10906.3
15	2018-12-26	2020-12-25	0.7868	0.6396	0.6396	YES	YES	CONSERVATIVE TREATMENT	Low back	58	2	0	0	NO COMPLICATION	1717.44	10906.3
16	2018-05-03	2020-05-02	0.5947	0.6396	0.7868	YES	YES	CONSERVATIVE TREATMENT	Cervical	59	2	1	0	NO COMPLICATION	1520.94	10906.3
17	2018-11-30	2020-11-29	0.6177	0.6396	0.6396	YES	YES	CONSERVATIVE TREATMENT	Low back	38	1	0	0	NO COMPLICATION	1453.17	10906.3
18	2018-09-19	2020-09-18	0.6896	0.6396	0.6896	NO	YES	CONSERVATIVE TREATMENT	Low back	39	1	0	0	NO COMPLICATION	1443.24	10906.3
19	2019-01-07	2021-01-06	0.3627	0.6396	0.6396	YES	YES	CONSERVATIVE TREATMENT	Low back	61	2	1	1	NO COMPLICATION	1365.91	10906.3
20	2019-03-27	2021-03-26	0.4746	0.6396	1	NO	YES	INFILTRATION	Low back	47	1	1	1	NO COMPLICATION	1336.29	10906.3
21	2018-06-05	2020-06-04	0.1733	0.6396	1	YES	YES	INFILTRATION	Low back	58	2	1	1	NO COMPLICATION	1313.3	10906.3
22	2018-11-21	2020-11-20	0.4076	0.6396	1	NO	YES	CONSERVATIVE TREATMENT	Low back	74	1	1	1	NO COMPLICATION	1275.89	10906.3
23	2019-04-29	2021-04-28	0.6396	0.6396	0.6337	NO	YES	CONSERVATIVE TREATMENT	Cervical	47	2	0	0	NO COMPLICATION	1268.78	10906.3
24	2019-06-11	2021-06-10	0.6396	0.6396	1	NO	YES	CONSERVATIVE TREATMENT	Low back	40	1	1	0	NO COMPLICATION	1233.69	10906.3
25	2019-04-17	2021-04-16	0.5695	0.6396	1	NO	YES	INFILTRATION	Low back	36	1	1	0	NO COMPLICATION	1218.21	10906.3
26	2019-01-24	2021-01-23	0.5865	0.6396	0.6837	NO	YES	CONSERVATIVE TREATMENT	Low back	54	1	0	0	NO COMPLICATION	1142.38	10906.3
27	2018-06-13	2020-06-12	0.5195	0.6396	0.6896	YES	YES	CONSERVATIVE TREATMENT	Low back	39	2	1	1	NO COMPLICATION	1135.62	10906.3
28	2018-06-25	2020-06-24	0.5195	0.6396	0.7368	NO	YES	CONSERVATIVE TREATMENT	Low back	71	2	1	1	NO COMPLICATION	1113.79	10906.3
29	2018-06-19	2020-06-18	0.3627	0.6396	0.6396	YES	YES	CONSERVATIVE TREATMENT	Low back	35	2	1	1	NO COMPLICATION	938.266	10906.3
30	2019-03-29	2021-03-28	0.7868	0.6396	1	NO	YES	CONSERVATIVE TREATMENT	Low back	37	1	1	0	NO COMPLICATION	924.682	10906.3
31	2018-05-07	2020-05-06	0.6667	0.6396	1	YES	YES	CONSERVATIVE TREATMENT	Low back	36	2	1	0	NO COMPLICATION	877.052	10906.3
32	2018-06-29	2020-06-28	0.6396	0.6396	1	YES	YES	CONSERVATIVE TREATMENT	Cervical	49	2	1	0	NO COMPLICATION	827.132	10906.3
33	2018-04-17	2020-04-16	0.6396	0.6396	1	NO	YES	CONSERVATIVE TREATMENT	Cervical	73	1	1	0	NO COMPLICATION	816.748	10906.3
34	2019-06-04	2021-06-03	0.5865	0.6396	0.6837	NO	YES	CONSERVATIVE TREATMENT	Low back	34	2	0	0	NO COMPLICATION	808.571	10906.3
35	2019-03-14	2021-03-13	0.3545	0.6396	0.6896	NO	YES	CONSERVATIVE TREATMENT	Low back	39	1	1	1	NO COMPLICATION	799.037	10906.3
36	2019-05-29	2021-05-28	0.5777	0.6396	1	NO	YES	CONSERVATIVE TREATMENT	Low back	43	1	1	0	NO COMPLICATION	750.316	10906.3
37	2018-10-29	2020-10-28	0.4076	0.6396	0.4076	NO	YES	CONSERVATIVE TREATMENT	Low back	68	2	0	1	NO COMPLICATION	742.006	10906.3
38	2018-07-02	2020-07-01	0.5195	0.6396	0.5195	NO	YES	CONSERVATIVE TREATMENT	Low back	28	1	0	1	NO COMPLICATION	645.834	10906.3
39	2019-07-01	2021-06-30	0.3045	0.6396	0.4076	NO	YES	CONSERVATIVE TREATMENT	Low back	51	2	1	1	NO COMPLICATION	643.545	10906.3
40	2019-06-11	2021-06-10	0.6396	0.6396	0.6396	NO	YES	CONSERVATIVE TREATMENT	Cervical	28	2	0	0	NO COMPLICATION	592.345	10906.3
41	2018-12-03	2020-12-02	0.6896	0.6396	1	NO	YES	CONSERVATIVE TREATMENT	Low back	36	1	1	0	NO COMPLICATION	571.63	10906.3
42	2018-10-19	2020-10-18	0.5695	0.6396	0.5048	NO	YES	CONSERVATIVE TREATMENT	Low back	53	2	0	0	NO COMPLICATION	566.576	10906.3
43	2018-07-25	2020-07-24	0.5695	0.6396	0.4576	NO	YES	CONSERVATIVE TREATMENT	Low back	63	2	0	0	NO COMPLICATION	509.311	10906.3
44	2019-05-20	2021-05-19	0.4076	0.6396	1	NO	YES	CONSERVATIVE TREATMENT	Low back	44	1	1	1	NO COMPLICATION	342.325	10906.3
45	2018-07-30	2020-07-29	0.6396	0.6396	0.8012	NO	YES	CONSERVATIVE TREATMENT	Low back	42	2	1	0	NO COMPLICATION	305.008	10906.3
46	2019-05-13	2021-05-12	0.2596	0.6396	0.6896	NO	YES	CONSERVATIVE TREATMENT	Low back	41	2	1	1	NO COMPLICATION	291.34	10906.3
47	2018-06-04	2020-06-03	0.7868	0.6396	0.6667	NO	YES	CONSERVATIVE TREATMENT	Low back	72	1	0	0	NO COMPLICATION	261.951	10906.3
48	2016-01-27	2018-01-26	0.6396	0.736397	0.6396	NO	YES	CONSERVATIVE TREATMENT	Neck pain	47	2	0	0	WITH COMPLICATION	196277	22559.5
49	2019-03-28	2021-03-27	0.5777	0.736397	0.5777	NO	YES	CONSERVATIVE TREATMENT	Cervical	47	2	0	1	WITH COMPLICATION	37742.9	22559.5
50	2016-09-15	2018-09-15	0.5636	0.736397	0.6837	NO	YES	CONSERVATIVE TREATMENT	Back pain	57	2	1	1	WITH COMPLICATION	34905.2	22559.5
51	2015-08-12	2017-08-11	0.3213	0.736397	0.5718	YES	YES	SURGICAL	Neck pain	61	2	1	1	WITH COMPLICATION	38258.5	22559.5
52	2016-01-06	2018-01-05	0.4076	0.736397	0.6192	YES	YES	CONSERVATIVE TREATMENT	Neck pain	71	2	1	1	WITH COMPLICATION	37936.5	22559.5
53	2017-03-21	2019-03-21	0.1733	0.736397	0.6837	NO	YES	SURGICAL	Back pain	39	1	1	1	WITH COMPLICATION	27198.3	22559.5
54	2016-07-13	2018-07-13	0.4076	0.736397	0.5695	YES	YES	CONSERVATIVE TREATMENT	Back pain	55	1	1	1	WITH COMPLICATION	22129.9	22559.5
55	2016-09-20	2018-09-20	0.4576	0.736397	0.5365	YES	YES	SURGICAL	Back pain	26	2	0	1	WITH COMPLICATION	24666.3	22559.5
56	2017-01-18	2019-01-18	0.042	0.736397	1	NO	YES	SURGICAL	Low back	51	1	1	1	WITH COMPLICATION	19347.6	22559.5
57	2017-10-04	2019-10-04	0.3627	0.736397	0.5947	NO	YES	SURGICAL	Low back	51	1	1	1	WITH COMPLICATION	19347.6	22559.5
58	2015-09-29	2017-09-28	0.6896	0.736397	1	YES	YES	CONSERVATIVE TREATMENT	Neck pain	36	1	1	0	WITH COMPLICATION	18499.2	22559.5
59	2019-06-18	2021-06-17	0.6396	0.736397	1	NO	YES	CONSERVATIVE TREATMENT	Low back	59	1	1	0	WITH COMPLICATION	17068	22559.5
60	2015-12-28	2017-12-27	0.5195	0.736397	0.8012	YES	YES	SURGICAL	Back pain	18	1	1	1	WITH COMPLICATION	19410.8	22559.5
61	2017-06-01	2019-06-01	0.3213	0.736397	0.4576	NO	YES	SURGICAL	Low back	52	1	1	1	WITH COMPLICATION	18077.1	22559.5
62	2017-05-02	2019-05-02	0.6396	0.736397	1	NO	YES	CONSERVATIVE TREATMENT	Cervical	35	2	1	0	WITH COMPLICATION	13980.1	22559.5
63	2019-04-22	2021-04-21	0.5195	0.736397	0.6896	YES	YES	CONSERVATIVE TREATMENT	Low back	56	2	1	1	WITH COMPLICATION	13909.3	22559.5
64	2018-08-27	2020-08-26	0.7868	0.736397	1	NO	YES	CONSERVATIVE TREATMENT	Low back	78	1	1	0	WITH COMPLICATION	13896.8	22559.5
65	2018-04-27	2020-04-26	0.6396	0.736397	1	YES	YES	CONSERVATIVE TREATMENT	Low back	36	2	1	0	WITH COMPLICATION	13445.6	22559.5
66	2019-04-23	2021-04-22	0.7868	0.736397	1	NO	YES	CONSERVATIVE TREATMENT	Low back	71	2	1	0	WITH COMPLICATION	11441.9	22559.5
67	2019-05-30	2021-05-29	0.5195	0.736397	0.8012	NO	YES	SURGICAL	Low back	57	2	1	1	WITH COMPLICATION	13975.7	22559.5
68	2015-07-01	2017-06-30	0.3545	0.736397	1	YES	YES	SURGICAL	Back pain	43	2	1	1	WITH COMPLICATION	13800.8	22559.5
69	2019-04-15	2021-04-14	0.5947	0.736397	1	NO	YES	CONSERVATIVE TREATMENT	Low back	59	2	1	1	WITH COMPLICATION	9790.03	22559.5
70	2018-02-27	2020-02-27	0.6396	0.736397	0.7868	YES	YES	CONSERVATIVE TREATMENT	Low back	54	2	1	0	WITH COMPLICATION	9397.6	22559.5
71	2017-12-07	2019-12-07	0.5695	0.736397	0.5695	YES	YES	CONSERVATIVE TREATMENT	Low back	74	1	0	1	WITH COMPLICATION	9364.07	22559.5
72	2016-05-16	2018-05-16	0.0869	0.736397	0.8012	YES	YES	CONSERVATIVE TREATMENT	Low back	64	2	1	1	WITH COMPLICATION	8771.51	22559.5
73	2019-05-03	2021-05-02	0.5195	0.736397	0.6896	NO	YES	CONSERVATIVE TREATMENT	Low back	64	2	1	1	WITH COMPLICATION	8771.51	22559.5
74	2018-07-24	2020-07-23	0.5695	0.736397	1	NO	YES	SURGICAL	Low back	38	2	1	1	WITH COMPLICATION	8733.97	22559.5
75	2018-11-26	2020-11-25	0.5195	0.736397	0.754	YES	YES	SURGICAL	Low back	45	1	1	1	WITH COMPLICATION	12463.1	22559.5
76	2019-06-13	2021-06-12	0.7368	0.736397	0.4076	NO	YES	SURGICAL	Low back	41	1	0	0	WITH COMPLICATION	12402.1	22559.5
77	2013-08-27	2015-08-27	0.4076	0.736397	0.7368	YES	YES	SURGICAL	Back pain	35	1	1	1	WITH COMPLICATION	14594.5	22559.5
78	2016-09-19	2018-09-19	0.6667	0.736397	0.7368	NO	YES	CONSERVATIVE TREATMENT	Low back	65	2	0	0	WITH COMPLICATION	12178	22559.5
79	2019-03-18	2021-03-17	0.4502	0.736397	0.5365	NO	YES	CONSERVATIVE TREATMENT	Low back	65	2	0	1	WITH COMPLICATION	12178	22559.5
80	2018-11-12	2020-11-11	0.4746	0.736397	0.6396	NO	YES	CONSERVATIVE TREATMENT	Low back	43	2	1	1	WITH COMPLICATION	8220.55	22559.5
81	2017-12-19	2019-12-19	0.3045	0.736397	0.4746	NO	YES	INFILTRATION	Low back	44	2	1	1	WITH COMPLICATION	8053.83	22559.5
82	2016-09-21	2018-09-21	0.6896	0.736397	0.7868	YES	YES	CONSERVATIVE TREATMENT	Back pain	41	1	0	0	WITH COMPLICATION	8028.77	22559.5
83	2018-08-13	2020-08-12	0.3045	0.736397	0.8012	NO	YES	CONSERVATIVE TREATMENT	Low back	73	2	1	1	WITH COMPLICATION	7898.75	22559.5
84	2015-08-04	2017-08-03	0.5195	0.736397	0.4076	YES	YES	SURGICAL	Back pain	50	1	0	1	WITH COMPLICATION	11684.5	22559.5
85	2018-10-24	2020-10-23	0.5195	0.736397	0.4576	NO	YES	CONSERVATIVE TREATMENT	Low back	80	2	0	1	WITH COMPLICATION	7832.78	22559.5
86	2019-02-18	2021-02-17	0.4164	0.736397	0.5865	NO	YES	SURGICAL	Low back	50	2	1	1	WITH COMPLICATION	7780.82	22559.5
87	2016-01-26	2018-01-25	0.4076	0.736397	0.4076	NO	YES	SURGICAL	Back pain	44	2	0	1	WITH COMPLICATION	11232.6	22559.5
88	2016-12-14	2018-12-14	0.4576	0.736397	1	NO	YES	SURGICAL	Back pain	39	1	1	1	WITH COMPLICATION	10946.1	22559.5
89	2015-02-02	2017-02-01	0.5277	0.736397	0.6396	YES	YES	CONSERVATIVE TREATMENT	Cervical	53	2	1	1	WITH COMPLICATION	10906.3	22559.5
90	2019-05-24	2021-05-23	0.5277	0.736397	0.8012	NO	YES	CONSERVATIVE TREATMENT	Cervical	53	2	1	1	WITH COMPLICATION	10906.3	22559.5
91	2015-11-17	2017-11-16	0.2182	0.736397	0.6339	YES	YES	SURGICAL	Back pain	58	2	1	1	WITH COMPLICATION	10833.8	22559.5
92	2016-06-15	2018-06-15	0.6919	0.736397	0.5888	YES	YES	CONSERVATIVE TREATMENT	Cervical	55	2	0	0	WITH COMPLICATION	7013.99	22559.5
93	2013-08-08	2015-08-08	0.4076	0.736397	0.472	YES	YES	SURGICAL	Neck pain	72	1	0	1	WITH COMPLICATION	12837.8	22559.5
94	2012-03-07	2014-03-07	0.6837	0.736397	1	YES	YES	CONSERVATIVE TREATMENT	Low back	43	1	1	0	WITH COMPLICATION	6769.94	22559.5
95	2018-04-23	2020-04-22	0.4076	0.736397	0.7868	NO	YES	SURGICAL	Cervical	42	2	1	1	WITH COMPLICATION	10577.6	22559.5
96	2016-10-18	2018-10-18	0.5195	0.736397	0.7368	NO	YES	SURGICAL	Back pain	74	1	1	1	WITH COMPLICATION	10531	22559.5
97	2018-07-09	2020-07-08	0.2596	0.736397	1	NO	YES	SURGICAL	Low back	70	1	1	1	WITH COMPLICATION	10206.5	22559.5
98	2019-04-01	2021-03-31	0.3883	0.736397	0.8012	NO	YES	SURGICAL	Cervical	56	1	1	1	WITH COMPLICATION	10066.3	22559.5
99	2018-07-03	2020-07-02	0.3627	0.736397	1	NO	YES	CONSERVATIVE TREATMENT	Low back	61	2	1	1	WITH COMPLICATION	9926.45	22559.5
100	2018-01-09	2020-01-09	0.6667	0.736397	1	YES	YES	CONSERVATIVE TREATMENT	Low back	80	1	1	0	WITH COMPLICATION	6080.96	22559.5
101	2015-07-01	2017-06-30	0.3045	0.736397	0.6667	YES	YES	SURGICAL	Back pain	26	1	1	1	WITH COMPLICATION	9878.42	22559.5
102	2016-04-15	2018-04-15	0.6837	0.736397	0.3627	NO	YES	SURGICAL	Back pain	34	1	0	0	WITH COMPLICATION	12042.7	22559.5
103	2015-04-27	2017-04-26	0.4076	0.736397	1	NO	YES	SURGICAL	Low back	37	1	1	1	WITH COMPLICATION	9771.21	22559.5
104	2011-08-30	2013-08-29	0.6837	0.736397	0.4879	NO	YES	CONSERVATIVE TREATMENT	Back pain	44	1	0	0	WITH COMPLICATION	5946.15	22559.5
105	2015-08-07	2017-08-06	0.2596	0.736397	0.8012	YES	YES	SURGICAL	Back pain	66	2	1	1	WITH COMPLICATION	9724.3	22559.5
106	2012-04-03	2014-04-03	0.6837	0.736397	0.7311	YES	YES	SURGICAL	Back pain	35	2	0	0	WITH COMPLICATION	9649.83	22559.5
107	2017-09-01	2019-09-01	0.4576	0.736397	1	YES	YES	SURGICAL	Low back	66	1	1	1	WITH COMPLICATION	9346.34	22559.5
108	2018-08-29	2020-08-28	0.4576	0.736397	1	NO	YES	CONSERVATIVE TREATMENT	Low back	36	2	1	1	WITH COMPLICATION	5490.73	22559.5
109	2015-08-25	2017-08-24	0.4332	0.736397	1	YES	YES	CONSERVATIVE TREATMENT	Back pain	35	1	1	1	WITH COMPLICATION	5399.73	22559.5
110	2017-10-02	2019-10-02	0.5777	0.736397	0.5195	YES	YES	CONSERVATIVE TREATMENT	Low back	59	1	0	1	WITH COMPLICATION	5366.95	22559.5
111	2015-09-18	2017-09-17	0.4076	0.736397	0.6396	NO	YES	SURGICAL	Back pain	38	2	1	1	WITH COMPLICATION	9173.86	22559.5
112	2015-07-08	2017-07-07	0.4076	0.736397	1	YES	YES	SURGICAL	Back pain	39	2	1	1	WITH COMPLICATION	9133.01	22559.5
113	2018-11-16	2020-11-15	0.3045	0.736397	0.4076	NO	YES	CONSERVATIVE TREATMENT	Low back	78	2	1	1	WITH COMPLICATION	5262.95	22559.5
114	2019-07-01	2021-06-30	0.6167	0.736397	1	NO	YES	CONSERVATIVE TREATMENT	Cervical	28	2	1	1	WITH COMPLICATION	5248.69	22559.5
115	2016-08-03	2018-08-03	0.5839	0.736397	0.7868	YES	YES	SURGICAL	Neck pain	86	2	1	1	WITH COMPLICATION	8989.26	22559.5
116	2017-01-18	2019-01-18	0.2596	0.736397	0.7368	YES	YES	SURGICAL	Low back	48	1	1	1	WITH COMPLICATION	5062.61	22559.5
117	2018-05-07	2020-05-06	0.7868	0.736397	1	YES	YES	CONSERVATIVE TREATMENT	Low back	49	2	1	0	WITH COMPLICATION	5039.47	22559.5
118	2016-06-28	2018-06-28	0.2596	0.736397	0.8012	NO	YES	SURGICAL	Back pain	33	1	1	1	WITH COMPLICATION	8833.84	22559.5
119	2016-12-19	2018-12-19	0.6896	0.736397	0.6896	NO	YES	INFILTRATION	Back pain	37	1	0	0	WITH COMPLICATION	5003.05	22559.5
120	2017-01-11	2019-01-11	0.4076	0.736397	0.754	NO	YES	SURGICAL	Back pain	65	2	1	1	WITH COMPLICATION	8781.9	22559.5
121	2012-12-07	2014-12-07	0.6837	0.736397	0.4664	YES	YES	SURGICAL	Back pain	43	1	0	0	WITH COMPLICATION	8755.27	22559.5
122	2019-03-27	2021-03-26	0.8012	0.736397	1	NO	YES	SURGICAL	Low back	42	2	1	0	WITH COMPLICATION	8723.98	22559.5
123	2016-01-08	2018-01-07	0.4076	0.736397	0.4357	YES	YES	SURGICAL	Neck pain	83	1	0	1	WITH COMPLICATION	8692.42	22559.5
124	2015-08-17	2017-08-16	0.5195	0.736397	0.8012	NO	YES	CONSERVATIVE TREATMENT	Back pain	29	1	1	1	WITH COMPLICATION	4871.42	22559.5
125	2017-07-17	2019-07-17	0.4076	0.736397	0.58	NO	YES	SURGICAL	Low back	49	2	1	1	WITH COMPLICATION	4853.37	22559.5
126	2015-11-05	2017-11-04	0.5195	0.736397	0.7868	YES	YES	CONSERVATIVE TREATMENT	Back pain	62	1	1	1	WITH COMPLICATION	4829.79	22559.5
127	2017-08-22	2019-08-22	0.2596	0.736397	1	YES	YES	SURGICAL	Low back	52	1	1	1	WITH COMPLICATION	8625.72	22559.5
128	2018-07-20	2020-07-19	0.5195	0.736397	1	NO	YES	CONSERVATIVE TREATMENT	Low back	92	2	1	1	WITH COMPLICATION	4815.04	22559.5
129	2018-06-05	2020-06-04	0.4746	0.736397	0.6896	YES	YES	SURGICAL	Cervical	40	2	1	1	WITH COMPLICATION	8618.53	22559.5
130	2016-11-28	2018-11-28	0.5695	0.736397	1	NO	YES	SURGICAL	Back pain	48	2	1	1	WITH COMPLICATION	8567.17	22559.5
131	2019-05-09	2021-05-08	0.5195	0.736397	0.4746	NO	YES	CONSERVATIVE TREATMENT	Low back	38	1	0	1	WITH COMPLICATION	4733.55	22559.5
132	2018-05-14	2020-05-13	0.4746	0.736397	0.8012	NO	YES	CONSERVATIVE TREATMENT	Cervical	44	2	1	1	WITH COMPLICATION	4716.95	22559.5
133	2015-02-05	2017-02-04	0.4164	0.736397	0.3715	NO	YES	SURGICAL	Back pain	46	2	0	1	WITH COMPLICATION	8521.39	22559.5
134	2016-02-17	2018-02-16	0.6167	0.736397	1	NO	YES	SURGICAL	Neck pain	49	2	1	1	WITH COMPLICATION	8429.84	22559.5
135	2019-05-29	2021-05-28	0.7868	0.736397	1	NO	YES	CONSERVATIVE TREATMENT	Low back	44	1	1	0	WITH COMPLICATION	4586.28	22559.5
136	2016-02-23	2018-02-22	0.6896	0.736397	1	YES	YES	SURGICAL	Neck pain	57	2	1	0	WITH COMPLICATION	8363.99	22559.5
137	2019-03-14	2021-03-13	0.2934	0.736397	0.8012	NO	YES	SURGICAL	Low back	66	2	1	1	WITH COMPLICATION	8353.18	22559.5
138	2016-06-07	2018-06-07	0.754	0.736397	0.4576	NO	YES	CONSERVATIVE TREATMENT	Back pain	67	2	0	0	WITH COMPLICATION	4445.91	22559.5
139	2016-04-06	2018-04-06	0.5695	0.736397	0.4076	YES	YES	CONSERVATIVE TREATMENT	Neck pain	53	1	0	1	WITH COMPLICATION	4381.55	22559.5
140	2017-03-31	2019-03-31	0.7868	0.736397	0.6896	YES	YES	CONSERVATIVE TREATMENT	Low back	33	1	0	0	WITH COMPLICATION	4379.79	22559.5
141	2019-04-09	2021-04-08	0.5195	0.736397	1	NO	YES	CONSERVATIVE TREATMENT	Low back	33	1	1	1	WITH COMPLICATION	4379.79	22559.5
142	2019-02-12	2021-02-11	0.6896	0.736397	1	NO	YES	INFILTRATION	Low back	34	1	1	0	WITH COMPLICATION	4369.57	22559.5
143	2016-01-20	2018-01-19	0.5695	0.736397	1	YES	YES	SURGICAL	Back pain	35	2	1	1	WITH COMPLICATION	8167.33	22559.5
144	2019-04-24	2021-04-23	0.4664	0.736397	1	NO	YES	SURGICAL	Cervical	56	2	1	1	WITH COMPLICATION	8155.84	22559.5
145	2016-05-31	2018-05-31	0.3715	0.736397	0.6396	NO	YES	INFILTRATION	Back pain	33	1	1	1	NO COMPLICATION	4340.93	10742.6
146	2016-02-24	2018-02-23	0.5195	0.736397	0.8012	YES	YES	SURGICAL	Neck pain	56	1	1	1	NO COMPLICATION	8124.38	10742.6
147	2019-04-25	2021-04-24	0.3045	0.736397	1	NO	YES	SURGICAL	Low back	40	1	1	1	NO COMPLICATION	8106.09	10742.6
148	2016-08-22	2018-08-22	0.5195	0.736397	1	NO	YES	CONSERVATIVE TREATMENT	Back pain	22	1	1	1	NO COMPLICATION	4296.63	10742.6
149	2016-10-03	2018-10-03	0.7368	0.736397	1	YES	YES	CONSERVATIVE TREATMENT	Back pain	34	1	1	0	NO COMPLICATION	4238.29	10742.6
150	2017-02-09	2019-02-09	0.7368	0.736397	1	YES	YES	CONSERVATIVE TREATMENT	Back pain	32	1	1	0	NO COMPLICATION	4172.85	10742.6
151	2018-03-26	2020-03-25	0.6167	0.736397	0.5865	YES	YES	INFILTRATION	Low back	58	1	0	1	NO COMPLICATION	4135.64	10742.6
152	2016-06-29	2018-06-29	0.3713	0.736397	0.4076	YES	YES	SURGICAL	Back pain	42	2	0	1	NO COMPLICATION	7938.65	10742.6
153	2015-03-20	2017-03-19	0.4076	0.736397	0.7868	YES	YES	CONSERVATIVE TREATMENT	Back pain	42	1	1	1	NO COMPLICATION	4112.99	10742.6
154	2015-06-02	2017-06-01	0.4076	0.736397	0.522	NO	YES	SURGICAL	Back pain	73	1	1	1	NO COMPLICATION	7839	10742.6
155	2019-04-03	2021-04-02	0.5277	0.736397	0.8012	NO	YES	INFILTRATION	Low back	60	2	1	1	NO COMPLICATION	4019.05	10742.6
156	2019-06-04	2021-06-03	0.7368	0.736397	0.6837	NO	YES	CONSERVATIVE TREATMENT	Low back	29	1	0	0	NO COMPLICATION	3967.34	10742.6
157	2019-01-24	2021-01-23	0.7368	0.736397	0.8012	YES	YES	CONSERVATIVE TREATMENT	Low back	31	2	0	0	NO COMPLICATION	3934.5	10742.6
158	2015-09-28	2017-09-27	0.3045	0.736397	0.3045	YES	YES	SURGICAL	Neck pain	48	2	0	1	NO COMPLICATION	7718.88	10742.6
159	2015-03-12	2017-03-11	0.4076	0.736397	0.3213	NO	YES	SURGICAL	Back pain	32	2	0	1	NO COMPLICATION	7698.32	10742.6
160	2016-10-25	2018-10-25	0.6421	0.736397	1	YES	YES	SURGICAL	Low back	56	1	1	0	NO COMPLICATION	7696.59	10742.6
161	2016-11-09	2018-11-09	0.1733	0.736397	0.5195	YES	YES	SURGICAL	Back pain	53	2	1	1	NO COMPLICATION	7678.95	10742.6
162	2015-01-12	2017-01-11	0.4164	0.736397	0.4076	YES	YES	CONSERVATIVE TREATMENT	Low back	56	2	0	1	NO COMPLICATION	3835.98	10742.6
163	2018-03-28	2020-03-27	0.4076	0.736397	0.4076	NO	YES	CONSERVATIVE TREATMENT	Low back	56	2	0	1	NO COMPLICATION	3835.98	10742.6
164	2017-01-11	2019-01-11	0.2763	0.736397	0.5777	NO	YES	SURGICAL	Back pain	55	1	1	1	NO COMPLICATION	7607.63	10742.6
165	2015-08-10	2017-08-09	0.5277	0.736397	0.4076	NO	YES	CONSERVATIVE TREATMENT	Back pain	46	1	0	1	NO COMPLICATION	3727.48	10742.6
166	2015-08-19	2017-08-18	0.4164	0.736397	1	YES	YES	SURGICAL	Back pain	73	2	1	1	NO COMPLICATION	7516.48	10742.6
167	2013-03-29	2015-03-29	0.6837	0.736397	0.5277	YES	YES	SURGICAL	Back pain	43	2	0	0	NO COMPLICATION	9747.91	10742.6
168	2018-09-26	2020-09-25	0.754	0.736397	0.7368	NO	YES	CONSERVATIVE TREATMENT	Low back	44	2	0	0	NO COMPLICATION	3672.77	10742.6
169	2011-06-13	2013-06-12	0.6837	0.736397	1	NO	YES	SURGICAL	Back pain	45	1	1	0	NO COMPLICATION	7431.66	10742.6
170	2011-07-27	2013-07-26	0.6837	0.736397	1	NO	YES	SURGICAL	Back pain	47	1	1	0	NO COMPLICATION	7431.66	10742.6
171	2011-09-02	2013-09-01	0.6837	0.736397	1	NO	YES	SURGICAL	Back pain	26	1	1	0	NO COMPLICATION	7431.66	10742.6
172	2011-09-20	2013-09-19	0.6837	0.736397	1	NO	YES	SURGICAL	Back pain	39	1	1	0	NO COMPLICATION	7431.66	10742.6
173	2011-12-12	2013-12-11	0.6837	0.736397	0.6837	NO	YES	SURGICAL	Back pain	36	1	0	0	NO COMPLICATION	7431.66	10742.6
174	2012-01-17	2014-01-16	0.6837	0.736397	0.704	YES	YES	SURGICAL	Back pain	32	2	0	0	NO COMPLICATION	7431.66	10742.6
175	2012-03-07	2014-03-07	0.6837	0.736397	1	YES	YES	SURGICAL	Back pain	59	1	1	0	NO COMPLICATION	7431.66	10742.6
176	2012-03-13	2014-03-13	0.6837	0.736397	0.7311	YES	YES	SURGICAL	Back pain	40	2	0	0	NO COMPLICATION	7431.66	10742.6
177	2012-03-23	2014-03-23	0.6837	0.736397	0.7311	YES	YES	SURGICAL	Back pain	71	2	0	0	NO COMPLICATION	7431.66	10742.6
178	2012-04-19	2014-04-19	0.6837	0.736397	0.7868	YES	YES	SURGICAL	Back pain	75	1	1	0	NO COMPLICATION	7431.66	10742.6
179	2012-05-25	2014-05-25	0.6837	0.736397	1	YES	YES	SURGICAL	Back pain	37	2	1	0	NO COMPLICATION	7431.66	10742.6
180	2012-06-26	2014-06-26	0.6837	0.736397	1	NO	YES	SURGICAL	Back pain	57	2	1	0	NO COMPLICATION	7431.66	10742.6
181	2012-07-19	2014-07-19	0.6837	0.736397	1	YES	YES	SURGICAL	Back pain	33	2	1	0	NO COMPLICATION	7431.66	10742.6
182	2012-07-23	2014-07-23	0.6837	0.736397	0.6837	NO	YES	SURGICAL	Back pain	53	1	0	0	NO COMPLICATION	3623.8	10742.6
183	2012-08-01	2014-08-01	0.6837	0.736397	1	YES	YES	SURGICAL	Back pain	46	2	1	0	NO COMPLICATION	3623.8	10742.6
184	2012-09-05	2014-09-05	0.6837	0.736397	1	YES	YES	SURGICAL	Back pain	36	2	1	0	NO COMPLICATION	7431.66	10742.6
185	2012-09-06	2014-09-06	0.6837	0.736397	1	NO	YES	SURGICAL	Back pain	31	1	1	0	NO COMPLICATION	7431.66	10742.6
186	2012-10-11	2014-10-11	0.6837	0.736397	1	YES	YES	SURGICAL	Back pain	36	2	1	0	NO COMPLICATION	7431.66	10742.6
187	2012-10-29	2014-10-29	0.6837	0.736397	0.7868	NO	YES	SURGICAL	Back pain	53	1	1	0	NO COMPLICATION	7431.66	10742.6
188	2013-02-07	2015-02-07	0.6837	0.736397	1	YES	YES	SURGICAL	Back pain	64	2	1	0	NO COMPLICATION	9680.61	10742.6
189	2013-02-15	2015-02-15	0.6837	0.736397	1	YES	YES	SURGICAL	Back pain	24	2	1	0	NO COMPLICATION	9680.61	10742.6
190	2013-03-06	2015-03-06	0.6837	0.736397	0.6896	YES	YES	SURGICAL	Back pain	43	2	0	0	NO COMPLICATION	9680.61	10742.6
191	2013-03-08	2015-03-08	0.6837	0.736397	0.7868	YES	YES	SURGICAL	Back pain	48	1	1	0	NO COMPLICATION	9680.61	10742.6
192	2013-04-09	2015-04-09	0.6837	0.736397	1	YES	YES	SURGICAL	Back pain	33	2	1	0	NO COMPLICATION	9680.61	10742.6
193	2013-04-22	2015-04-22	0.6837	0.736397	0.8012	YES	YES	SURGICAL	Back pain	49	1	1	0	NO COMPLICATION	9680.61	10742.6
194	2013-05-02	2015-05-02	0.6837	0.736397	0.7368	YES	YES	SURGICAL	Back pain	45	1	0	0	NO COMPLICATION	7431.66	10742.6
195	2013-05-12	2015-05-12	0.6837	0.736397	1	YES	YES	SURGICAL	Back pain	18	2	1	0	NO COMPLICATION	7431.66	10742.6
196	2013-07-10	2015-07-10	0.4246	0.736397	0.4576	NO	YES	SURGICAL	Neck pain	48	1	0	1	NO COMPLICATION	3623.8	10742.6
197	2013-07-18	2015-07-18	0.4076	0.736397	0.5777	YES	YES	SURGICAL	Back pain	36	2	1	1	NO COMPLICATION	9680.61	10742.6
198	2013-08-07	2015-08-07	0.3045	0.736397	0.5777	YES	YES	SURGICAL	Back pain	47	2	1	1	NO COMPLICATION	7431.66	10742.6
199	2013-09-18	2015-09-18	0.4076	0.736397	0.4076	YES	YES	SURGICAL	Back pain	36	1	0	1	NO COMPLICATION	9680.61	10742.6
200	2013-10-08	2015-10-08	0.4576	0.736397	0.5695	YES	YES	SURGICAL	Neck pain	53	2	1	1	NO COMPLICATION	9680.61	10742.6
201	2013-10-16	2015-10-16	0.4164	0.736397	0.7868	YES	YES	SURGICAL	Back pain	41	2	1	1	NO COMPLICATION	9680.61	10742.6
202	2013-10-31	2015-10-31	0.5695	0.736397	0.7311	NO	YES	SURGICAL	Back pain	40	1	1	1	NO COMPLICATION	9680.61	10742.6
203	2014-01-21	2016-01-21	0.4576	0.736397	0.5195	YES	YES	SURGICAL	Back pain	72	1	0	1	NO COMPLICATION	7431.66	10742.6
204	2014-02-02	2016-02-02	0.3213	0.736397	0.6167	YES	YES	SURGICAL	Neck pain	70	1	1	1	NO COMPLICATION	7431.66	10742.6
205	2014-03-18	2016-03-17	0.5548	0.736397	1	YES	YES	SURGICAL	Neck pain	50	2	1	1	NO COMPLICATION	7431.66	10742.6
206	2014-03-27	2016-03-26	-0.0699	0.736397	0.8012	YES	YES	SURGICAL	Back pain	35	2	1	1	NO COMPLICATION	7431.66	10742.6
207	2014-03-28	2016-03-27	-0.025	0.736397	1	YES	YES	SURGICAL	Back pain	30	1	1	1	NO COMPLICATION	7431.66	10742.6
208	2014-08-27	2016-08-26	0.0164	0.736397	0.7368	YES	YES	SURGICAL	Back pain	67	1	1	1	NO COMPLICATION	9680.61	10742.6
209	2014-09-15	2016-09-14	0.3045	0.736397	0.6896	YES	YES	SURGICAL	Back pain	20	2	1	1	NO COMPLICATION	3623.8	10742.6
210	2014-09-26	2016-09-25	0.4164	0.736397	1	NO	YES	SURGICAL	Back pain	57	1	1	1	NO COMPLICATION	3623.8	10742.6
211	2014-10-15	2016-10-14	0.2596	0.736397	0.4076	YES	YES	SURGICAL	Back pain	58	1	1	1	NO COMPLICATION	3623.8	10742.6
212	2014-12-11	2016-12-10	0.0613	0.736397	0.8012	YES	YES	SURGICAL	Back pain	70	2	1	1	NO COMPLICATION	7431.66	10742.6
213	2016-10-26	2018-10-26	0.3213	0.736397	1	YES	YES	SURGICAL	Back pain	65	2	1	1	NO COMPLICATION	7431.66	10742.6
214	2017-10-17	2019-10-17	0	0.736397	0.8012	YES	YES	SURGICAL	Low back	50	2	1	1	NO COMPLICATION	7431.66	10742.6
215	2017-10-03	2019-10-03	0.6667	0.736397	1	YES	YES	SURGICAL	Low back	73	2	1	0	NO COMPLICATION	7422.43	10742.6
216	2015-06-09	2017-06-08	0.5195	0.736397	0.6896	YES	YES	CONSERVATIVE TREATMENT	Back pain	34	2	1	1	NO COMPLICATION	3591.39	10742.6
217	2017-06-05	2019-06-05	0.4076	0.736397	0.6339	YES	YES	SURGICAL	Low back	59	1	1	1	NO COMPLICATION	7376.66	10742.6
218	2019-05-02	2021-05-01	0.6396	0.736397	1	NO	YES	CONSERVATIVE TREATMENT	Low back	39	1	1	0	NO COMPLICATION	3542.28	10742.6
219	2015-04-15	2017-04-14	0.4076	0.736397	0.7868	YES	YES	SURGICAL	Back pain	56	2	1	1	NO COMPLICATION	7344.33	10742.6
220	2015-07-06	2017-07-05	0.4076	0.736397	0.4576	NO	YES	CONSERVATIVE TREATMENT	Back pain	42	1	0	1	NO COMPLICATION	3527.09	10742.6
221	2016-12-28	2018-12-28	0.7868	0.736397	0.7868	NO	YES	CONSERVATIVE TREATMENT	Low back	54	1	0	0	NO COMPLICATION	7329.75	10742.6
222	2017-07-21	2019-07-21	0.7868	0.736397	1	NO	YES	INFILTRATION	Low back	32	2	1	0	NO COMPLICATION	3512.65	10742.6
223	2018-05-23	2020-05-22	0.7868	0.736397	1	YES	YES	CONSERVATIVE TREATMENT	Cervical	41	1	1	0	NO COMPLICATION	3471.68	10742.6
224	2019-04-10	2021-04-09	0.4916	0.736397	1	NO	YES	SURGICAL	Low back	45	2	1	1	NO COMPLICATION	7230.12	10742.6
225	2016-06-17	2018-06-17	0.2852	0.736397	0.5865	NO	YES	SURGICAL	Neck pain	37	1	1	1	NO COMPLICATION	7183.96	10742.6
226	2012-07-25	2014-07-25	0.6837	0.736397	0.5195	YES	YES	SURGICAL	Back pain	26	2	0	0	NO COMPLICATION	7159.72	10742.6
227	2015-03-09	2017-03-08	0.5277	0.736397	0.754	NO	YES	CONSERVATIVE TREATMENT	Neck pain	36	1	1	1	NO COMPLICATION	3335.42	10742.6
228	2015-04-08	2017-04-07	0.5195	0.736397	1	NO	YES	CONSERVATIVE TREATMENT	Back pain	39	1	1	1	NO COMPLICATION	3333.94	10742.6
229	2018-05-09	2020-05-08	0.5048	0.736397	1	YES	YES	CONSERVATIVE TREATMENT	Low back	38	1	1	1	NO COMPLICATION	3333.87	10742.6
230	2016-08-04	2018-08-04	0.3715	0.736397	0.5195	YES	YES	SURGICAL	Back pain	58	1	1	1	NO COMPLICATION	7105.66	10742.6
231	2016-02-04	2018-02-03	0.2596	0.736397	1	YES	YES	SURGICAL	Neck pain	44	1	1	1	NO COMPLICATION	7078.16	10742.6
232	2015-10-21	2017-10-20	0.2596	0.736397	1	NO	YES	SURGICAL	Back pain	43	2	1	1	NO COMPLICATION	7070.18	10742.6
233	2018-05-29	2020-05-28	-0.0699	0.736397	0.4076	NO	YES	SURGICAL	Low back	36	1	1	1	NO COMPLICATION	7066.68	10742.6
234	2016-03-10	2018-03-10	0.2182	0.736397	0.7368	NO	YES	SURGICAL	Neck pain	41	1	1	1	NO COMPLICATION	7065.49	10742.6
235	2016-02-25	2018-02-24	0.3627	0.736397	0.7368	YES	YES	SURGICAL	Back pain	38	1	1	1	NO COMPLICATION	7057.63	10742.6
236	2016-03-09	2018-03-09	0.4576	0.736397	0.7868	YES	YES	INFILTRATION	Back pain	61	1	1	1	NO COMPLICATION	3241.46	10742.6
237	2019-02-15	2021-02-14	0.4664	0.736397	0.1644	NO	YES	SURGICAL	Low back	80	2	0	1	NO COMPLICATION	7042.33	10742.6
238	2017-03-13	2019-03-13	0.4076	0.736397	1	YES	YES	SURGICAL	Back pain	53	1	1	1	NO COMPLICATION	7027.7	10742.6
239	2018-01-31	2020-01-31	0.6811	0.736397	0.7311	YES	YES	INFILTRATION	Low back	77	1	0	0	NO COMPLICATION	3218.72	10742.6
240	2016-12-20	2018-12-20	0.5084	0.736397	0.3627	NO	YES	INFILTRATION	Back pain	43	2	0	1	NO COMPLICATION	3210.03	10742.6
241	2018-10-26	2020-10-25	0.5218	0.736397	1	NO	YES	SURGICAL	Cervical	68	1	1	1	NO COMPLICATION	6996.3	10742.6
242	2015-03-03	2017-03-02	0.3045	0.736397	0.4576	YES	YES	SURGICAL	Back pain	38	1	1	1	NO COMPLICATION	3170.3	10742.6
243	2019-01-16	2021-01-15	0.7868	0.736397	0.6396	YES	YES	CONSERVATIVE TREATMENT	Cervical	48	2	0	0	NO COMPLICATION	3144.26	10742.6
244	2019-05-23	2021-05-22	0.6396	0.736397	1	NO	YES	CONSERVATIVE TREATMENT	Low back	35	2	1	0	NO COMPLICATION	3143.18	10742.6
245	2018-06-22	2020-06-21	0.6896	0.736397	0.6396	YES	YES	INFILTRATION	Low back	67	1	0	0	NO COMPLICATION	3139.64	10742.6
246	2017-02-01	2019-02-01	0.7868	0.736397	0.8012	YES	YES	CONSERVATIVE TREATMENT	Low back	37	1	0	0	NO COMPLICATION	6942.69	10742.6
247	2019-02-19	2021-02-18	0.3045	0.736397	1	NO	YES	CONSERVATIVE TREATMENT	Low back	37	1	1	1	NO COMPLICATION	6942.69	10742.6
248	2017-09-04	2019-09-04	0.3545	0.736397	0.4076	YES	YES	CONSERVATIVE TREATMENT	Low back	38	1	0	1	NO COMPLICATION	6924.36	10742.6
249	2019-06-27	2021-06-26	0.7868	0.736397	1	NO	YES	CONSERVATIVE TREATMENT	Cervical	43	1	1	0	NO COMPLICATION	3115.13	10742.6
250	2018-05-30	2020-05-29	0.4517	0.736397	0.5277	YES	YES	SURGICAL	Low back	58	2	0	1	NO COMPLICATION	6913.26	10742.6
251	2017-04-07	2019-04-07	0.5277	0.736397	0.8012	NO	YES	CONSERVATIVE TREATMENT	Low back	26	2	1	1	NO COMPLICATION	3100.28	10742.6
252	2019-04-05	2021-04-04	0.3383	0.736397	0.5002	NO	YES	SURGICAL	Cervical	44	1	1	1	NO COMPLICATION	3099.43	10742.6
253	2016-03-29	2018-03-29	0.6667	0.736397	0.6896	NO	YES	SURGICAL	Neck pain	50	2	0	0	NO COMPLICATION	6906.15	10742.6
254	2013-02-26	2015-02-26	0.6837	0.736397	0	YES	YES	CONSERVATIVE TREATMENT	Back pain	35	1	0	0	NO COMPLICATION	3095.03	10742.6
255	2016-05-18	2018-05-18	0.4576	0.736397	0.8012	YES	YES	SURGICAL	Back pain	69	2	1	1	NO COMPLICATION	6899.34	10742.6
256	2016-12-08	2018-12-08	0.4164	0.736397	0.8012	YES	YES	SURGICAL	Back pain	47	2	1	1	NO COMPLICATION	6883.3	10742.6
257	2018-05-26	2020-05-25	0.5002	0.736397	0.8012	NO	YES	SURGICAL	Cervical	41	2	1	1	NO COMPLICATION	6860.23	10742.6
258	2019-02-15	2021-02-14	0.4664	0.736397	1	NO	YES	SURGICAL	Low back	38	2	1	1	NO COMPLICATION	6855.54	10742.6
259	2017-08-16	2019-08-16	0.5695	0.736397	1	NO	YES	CONSERVATIVE TREATMENT	Low back	67	1	1	1	NO COMPLICATION	3044.79	10742.6
260	2019-04-25	2021-04-24	0.4076	0.736397	0.3545	NO	YES	CONSERVATIVE TREATMENT	Low back	49	2	0	1	NO COMPLICATION	3038.9	10742.6
261	2019-04-19	2021-04-18	0.4076	0.736397	1	NO	YES	SURGICAL	Low back	59	1	1	1	NO COMPLICATION	6839.9	10742.6
262	2015-04-27	2017-04-26	0.3045	0.736397	0.5888	YES	YES	SURGICAL	Back pain	49	1	1	1	NO COMPLICATION	9061.21	10742.6
263	2019-04-18	2021-04-17	0.4576	0.736397	1	NO	YES	SURGICAL	Low back	29	1	1	1	NO COMPLICATION	6805.55	10742.6
264	2016-04-12	2018-04-12	0.4164	0.736397	0.4746	NO	YES	SURGICAL	Neck pain	46	1	0	1	NO COMPLICATION	6801.66	10742.6
265	2016-12-09	2018-12-09	0.4664	0.736397	1	YES	YES	CONSERVATIVE TREATMENT	Back pain	45	2	1	1	NO COMPLICATION	6791.28	10742.6
266	2018-04-08	2020-04-07	0.5636	0.736397	0.4164	NO	YES	SURGICAL	Low back	47	2	0	1	NO COMPLICATION	6780.14	10742.6
267	2017-09-14	2019-09-14	0.5777	0.736397	1	YES	YES	CONSERVATIVE TREATMENT	Cervical	50	2	1	1	NO COMPLICATION	2958.47	10742.6
268	2018-09-06	2020-09-05	0.4076	0.736397	0.8012	NO	YES	SURGICAL	Low back	58	2	1	1	NO COMPLICATION	2927.47	10742.6
269	2017-01-11	2019-01-11	0.5195	0.736397	1	NO	YES	SURGICAL	Back pain	82	2	1	1	NO COMPLICATION	6731.83	10742.6
270	2016-04-20	2018-04-20	0.7868	0.736397	0.754	YES	YES	CONSERVATIVE TREATMENT	Back pain	40	2	0	0	NO COMPLICATION	2919.99	10742.6
271	2018-05-18	2020-05-17	0.3045	0.736397	1	YES	YES	SURGICAL	Low back	37	2	1	1	NO COMPLICATION	6720.69	10742.6
272	2016-01-13	2018-01-12	0.3545	0.736397	1	YES	YES	SURGICAL	Back pain	52	1	1	1	NO COMPLICATION	6703.29	10742.6
273	2018-05-15	2020-05-14	0.8012	0.736397	1	YES	YES	CONSERVATIVE TREATMENT	Low back	46	1	1	0	NO COMPLICATION	2892.48	10742.6
274	2018-05-30	2020-05-29	0.2182	0.736397	1	YES	YES	SURGICAL	Low back	41	2	1	1	NO COMPLICATION	6699.98	10742.6
275	2015-01-30	2017-01-29	0.6896	0.736397	0.4576	YES	YES	CONSERVATIVE TREATMENT	Back pain	29	2	0	0	NO COMPLICATION	2888.14	10742.6
276	2019-03-06	2021-03-05	0.6396	0.736397	0.8012	NO	YES	CONSERVATIVE TREATMENT	Cervical	51	2	1	0	NO COMPLICATION	2872.73	10742.6
277	2016-06-20	2018-06-20	0.5195	0.736397	0.7563	YES	YES	SURGICAL	Neck pain	47	2	1	1	NO COMPLICATION	6672.22	10742.6
278	2018-04-12	2020-04-11	0.2596	0.736397	1	YES	YES	SURGICAL	Low back	63	1	1	1	NO COMPLICATION	6663.44	10742.6
279	2015-08-17	2017-08-16	0.5195	0.736397	1	YES	YES	CONSERVATIVE TREATMENT	Back pain	40	1	1	1	NO COMPLICATION	2841.45	10742.6
280	2015-09-10	2017-09-09	0.2182	0.736397	0.7868	NO	YES	SURGICAL	Back pain	46	2	1	1	NO COMPLICATION	6646.24	10742.6
281	2018-04-13	2020-04-12	0.6249	0.736397	1	NO	YES	SURGICAL	Cervical	39	1	1	1	NO COMPLICATION	6629.11	10742.6
282	2016-12-01	2018-12-01	0.5695	0.736397	1	NO	YES	SURGICAL	Back pain	51	2	1	1	NO COMPLICATION	6615.41	10742.6
283	2017-04-05	2019-04-05	0.6396	0.736397	0.704	YES	YES	SURGICAL	Cervical	35	1	0	0	NO COMPLICATION	6605.33	10742.6
284	2016-07-14	2018-07-14	-0.0699	0.736397	0.3627	YES	YES	SURGICAL	Back pain	43	1	1	1	NO COMPLICATION	6603.79	10742.6
285	2013-06-20	2015-06-20	0.6837	0.736397	0.7868	YES	YES	SURGICAL	Back pain	31	1	1	0	NO COMPLICATION	8839.14	10742.6
286	2016-03-09	2018-03-09	0.2682	0.736397	0.7368	YES	YES	SURGICAL	Back pain	18	1	1	1	NO COMPLICATION	6569.81	10742.6
287	2017-04-27	2019-04-27	0.1644	0.736397	0.6837	YES	YES	CONSERVATIVE TREATMENT	Low back	46	1	1	1	NO COMPLICATION	2760.56	10742.6
288	2017-06-14	2019-06-14	0.4076	0.736397	1	YES	YES	CONSERVATIVE TREATMENT	Low back	31	1	1	1	NO COMPLICATION	2749.28	10742.6
289	2016-10-07	2018-10-07	0.3801	0.736397	0.4076	YES	YES	SURGICAL	Back pain	64	2	0	1	NO COMPLICATION	6554.36	10742.6
290	2015-11-25	2017-11-24	0.5195	0.736397	0.7868	NO	YES	SURGICAL	Back pain	48	1	1	1	NO COMPLICATION	6550.98	10742.6
291	2015-09-17	2017-09-16	0.0613	0.736397	0.5195	YES	YES	SURGICAL	Back pain	55	1	1	1	NO COMPLICATION	6540.8	10742.6
292	2018-12-17	2020-12-16	0.4576	0.736397	0.4076	NO	YES	CONSERVATIVE TREATMENT	Low back	56	2	0	1	NO COMPLICATION	2720.93	10742.6
293	2019-06-15	2021-06-14	0.4076	0.736397	0.3383	NO	YES	SURGICAL	Low back	51	1	0	1	NO COMPLICATION	6518.67	10742.6
294	2015-07-29	2017-07-28	0.3713	0.736397	1	NO	YES	SURGICAL	Back pain	39	2	1	1	NO COMPLICATION	6517.16	10742.6
295	2014-01-23	2016-01-23	0.3045	0.736397	0.4576	YES	YES	CONSERVATIVE TREATMENT	Back pain	39	1	1	1	NO COMPLICATION	2707.55	10742.6
296	2017-05-29	2019-05-29	0.1281	0.736397	0.7393	YES	YES	SURGICAL	Low back	44	2	1	1	NO COMPLICATION	6509.87	10742.6
297	2018-04-26	2020-04-25	0.5195	0.736397	0.7868	YES	YES	INFILTRATION	Low back	39	1	1	1	NO COMPLICATION	6509.26	10742.6
298	2015-03-05	2017-03-04	0.6896	0.736397	1	NO	YES	INFILTRATION	Neck pain	57	2	1	0	NO COMPLICATION	2671.87	10742.6
299	2015-12-17	2017-12-16	0.4164	0.736397	1	YES	YES	SURGICAL	Back pain	43	2	1	1	NO COMPLICATION	6474	10742.6
300	2018-08-17	2020-08-16	0.5277	0.736397	1	NO	YES	CONSERVATIVE TREATMENT	Cervical	59	1	1	1	NO COMPLICATION	2665.17	10742.6
301	2016-12-07	2018-12-07	0.1733	0.736397	0.7311	YES	YES	SURGICAL	Back pain	55	1	1	1	NO COMPLICATION	6469.92	10742.6
302	2016-12-07	2018-12-07	0.3383	0.736397	0.8012	NO	YES	SURGICAL	Back pain	37	2	1	1	NO COMPLICATION	6451.1	10742.6
303	2012-10-18	2014-10-18	0.6837	0.736397	0.6749	YES	YES	SURGICAL	Back pain	27	2	0	0	NO COMPLICATION	6444.14	10742.6
304	2016-01-25	2018-01-24	0.4076	0.736397	1	YES	YES	SURGICAL	Back pain	58	1	1	1	NO COMPLICATION	6439.5	10742.6
305	2019-06-06	2021-06-05	0.7368	0.736397	0.5195	NO	YES	CONSERVATIVE TREATMENT	Low back	56	2	0	0	NO COMPLICATION	2622.08	10742.6
306	2019-01-07	2021-01-06	0.0677	0.736397	0.8012	NO	YES	SURGICAL	Low back	45	1	1	1	NO COMPLICATION	6415.26	10742.6
307	2019-05-02	2021-05-01	0.6396	0.736397	0.6837	NO	YES	CONSERVATIVE TREATMENT	Low back	67	2	0	0	NO COMPLICATION	2599.73	10742.6
308	2016-03-18	2018-03-18	0.6396	0.736397	0.6396	NO	YES	SURGICAL	Neck pain	50	2	0	0	NO COMPLICATION	8654.64	10742.6
309	2018-06-14	2020-06-13	0.5777	0.736397	1	YES	YES	CONSERVATIVE TREATMENT	Low back	44	1	1	1	NO COMPLICATION	2592.59	10742.6
310	2019-06-13	2021-06-12	0.6167	0.736397	0.7868	NO	YES	SURGICAL	Low back	41	1	1	1	NO COMPLICATION	2591.39	10742.6
311	2016-03-30	2018-03-30	0.3045	0.736397	0.6667	YES	YES	CONSERVATIVE TREATMENT	Back pain	36	1	1	1	NO COMPLICATION	2555.75	10742.6
312	2016-02-01	2018-01-31	0.4332	0.736397	0.5277	NO	YES	SURGICAL	Back pain	44	2	0	1	NO COMPLICATION	2555.1	10742.6
313	2018-07-16	2020-07-15	0.2596	0.736397	0.8012	NO	YES	SURGICAL	Low back	53	1	1	1	NO COMPLICATION	2551.51	10742.6
314	2016-12-21	2018-12-21	0.1733	0.736397	1	NO	YES	SURGICAL	Back pain	55	1	1	1	NO COMPLICATION	6354.87	10742.6
315	2015-10-28	2017-10-27	0.4076	0.736397	0.4076	YES	YES	SURGICAL	Back pain	63	1	0	1	NO COMPLICATION	6327.82	10742.6
316	2018-07-25	2020-07-24	0.3627	0.736397	0.6591	YES	YES	SURGICAL	Low back	35	1	1	1	NO COMPLICATION	6321.61	10742.6
317	2015-12-17	2017-12-16	0.3045	0.736397	1	YES	YES	SURGICAL	Back pain	30	1	1	1	NO COMPLICATION	6317.68	10742.6
318	2018-08-28	2020-08-27	0.7368	0.736397	0.6896	YES	YES	CONSERVATIVE TREATMENT	Low back	47	2	0	0	NO COMPLICATION	2495.52	10742.6
319	2019-06-14	2021-06-13	0.6396	0.736397	0.7868	NO	YES	CONSERVATIVE TREATMENT	Cervical	66	2	1	0	NO COMPLICATION	2484.19	10742.6
320	2019-06-15	2021-06-14	0.4076	0.736397	1	NO	YES	SURGICAL	Low back	30	1	1	1	NO COMPLICATION	6289.84	10742.6
321	2019-03-01	2021-02-28	0.5695	0.736397	0.5695	NO	YES	CONSERVATIVE TREATMENT	Low back	38	2	0	1	NO COMPLICATION	2480.56	10742.6
322	2018-02-28	2020-02-28	0.7368	0.736397	1	YES	YES	CONSERVATIVE TREATMENT	Low back	58	2	1	0	NO COMPLICATION	2467.01	10742.6
323	2019-04-18	2021-04-17	0.5136	0.736397	1	NO	YES	CONSERVATIVE TREATMENT	Low back	42	1	1	1	NO COMPLICATION	2466.36	10742.6
324	2017-05-30	2019-05-30	0.4664	0.736397	1	YES	YES	SURGICAL	Low back	28	1	1	1	NO COMPLICATION	6268.02	10742.6
325	2018-05-11	2020-05-10	0.7368	0.736397	1	YES	YES	CONSERVATIVE TREATMENT	Low back	37	1	1	0	NO COMPLICATION	2421.03	10742.6
326	2016-07-20	2018-07-20	0.5277	0.736397	0.5277	YES	YES	SURGICAL	Neck pain	34	2	0	1	NO COMPLICATION	6224.99	10742.6
327	2018-09-21	2020-09-20	0.7868	0.736397	1	NO	YES	CONSERVATIVE TREATMENT	Low back	35	2	1	0	NO COMPLICATION	2411.74	10742.6
328	2017-11-27	2019-11-27	0.3045	0.736397	0.4076	YES	YES	SURGICAL	Low back	34	1	1	1	NO COMPLICATION	6216.95	10742.6
329	2016-03-15	2018-03-15	0.4076	0.736397	0.7868	YES	YES	CONSERVATIVE TREATMENT	Back pain	59	2	1	1	NO COMPLICATION	2408.93	10742.6
330	2016-03-24	2018-03-24	0.4076	0.736397	0.7868	YES	YES	SURGICAL	Back pain	56	2	1	1	NO COMPLICATION	6215.86	10742.6
331	2017-09-19	2019-09-19	0.7868	0.736397	1	NO	YES	CONSERVATIVE TREATMENT	Low back	37	2	1	0	NO COMPLICATION	2404.3	10742.6
332	2016-11-17	2018-11-17	0.3627	0.736397	1	NO	YES	SURGICAL	Back pain	48	2	1	1	NO COMPLICATION	6209.07	10742.6
333	2016-03-09	2018-03-09	0.5195	0.736397	0.6167	NO	YES	SURGICAL	Back pain	30	2	0	1	NO COMPLICATION	6199.87	10742.6
334	2018-05-10	2020-05-09	0.6837	0.736397	1	YES	YES	SURGICAL	Low back	33	1	1	0	NO COMPLICATION	6197.37	10742.6
335	2017-01-10	2019-01-10	0.5839	0.736397	1	NO	YES	CONSERVATIVE TREATMENT	Back pain	74	2	1	1	NO COMPLICATION	2387.68	10742.6
336	2011-06-07	2013-06-06	0.6837	0.736397	0.6837	YES	YES	CONSERVATIVE TREATMENT	Back pain	49	2	0	0	NO COMPLICATION	2384.87	10742.6
337	2011-07-21	2013-07-20	0.6837	0.736397	1	NO	YES	CONSERVATIVE TREATMENT	Back pain	34	2	1	0	NO COMPLICATION	2384.87	10742.6
338	2011-10-10	2013-10-09	0.6837	0.736397	1	NO	YES	CONSERVATIVE TREATMENT	Back pain	50	1	1	0	NO COMPLICATION	2384.87	10742.6
339	2012-01-12	2014-01-11	0.6837	0.736397	0.7868	YES	YES	CONSERVATIVE TREATMENT	Back pain	58	1	1	0	NO COMPLICATION	2384.87	10742.6
340	2012-02-07	2014-02-06	0.6837	0.736397	1	YES	YES	CONSERVATIVE TREATMENT	Back pain	39	2	1	0	NO COMPLICATION	2384.87	10742.6
341	2012-02-27	2014-02-26	0.6837	0.736397	1	NO	YES	CONSERVATIVE TREATMENT	Back pain	43	1	1	0	NO COMPLICATION	2384.87	10742.6
342	2012-03-12	2014-03-12	0.6837	0.736397	1	NO	YES	CONSERVATIVE TREATMENT	Back pain	35	1	1	0	NO COMPLICATION	2384.87	10742.6
343	2012-03-27	2014-03-27	0.6837	0.736397	0.6837	NO	YES	CONSERVATIVE TREATMENT	Back pain	50	1	0	0	NO COMPLICATION	2384.87	10742.6
344	2012-03-28	2014-03-28	0.6837	0.736397	0.6896	YES	YES	CONSERVATIVE TREATMENT	Back pain	38	1	0	0	NO COMPLICATION	2384.87	10742.6
345	2012-07-04	2014-07-04	0.6837	0.736397	0.754	YES	YES	CONSERVATIVE TREATMENT	Back pain	61	1	0	0	NO COMPLICATION	2384.87	10742.6
346	2012-08-17	2014-08-17	0.6837	0.736397	0.6896	YES	YES	CONSERVATIVE TREATMENT	Back pain	36	2	0	0	NO COMPLICATION	2384.87	10742.6
347	2012-08-22	2014-08-22	0.6837	0.736397	1	YES	YES	CONSERVATIVE TREATMENT	Back pain	55	1	1	0	NO COMPLICATION	2384.87	10742.6
348	2012-08-24	2014-08-24	0.6837	0.736397	1	YES	YES	CONSERVATIVE TREATMENT	Back pain	28	2	1	0	NO COMPLICATION	2384.87	10742.6
349	2012-09-26	2014-09-26	0.6837	0.736397	1	NO	YES	CONSERVATIVE TREATMENT	Back pain	34	2	1	0	NO COMPLICATION	2384.87	10742.6
350	2012-10-10	2014-10-10	0.6837	0.736397	0.7868	YES	YES	CONSERVATIVE TREATMENT	Back pain	28	2	1	0	NO COMPLICATION	2384.87	10742.6
351	2013-01-02	2015-01-02	0.6837	0.736397	0.7368	NO	YES	CONSERVATIVE TREATMENT	Back pain	34	1	0	0	NO COMPLICATION	2384.87	10742.6
352	2013-01-22	2015-01-22	0.6837	0.736397	1	NO	YES	CONSERVATIVE TREATMENT	Back pain	32	1	1	0	NO COMPLICATION	2384.87	10742.6
353	2013-01-28	2015-01-28	0.6837	0.736397	0.7868	YES	YES	CONSERVATIVE TREATMENT	Back pain	31	2	1	0	NO COMPLICATION	2384.87	10742.6
354	2013-02-27	2015-02-27	0.6837	0.736397	1	YES	YES	CONSERVATIVE TREATMENT	Back pain	61	1	1	0	NO COMPLICATION	2384.87	10742.6
355	2013-03-04	2015-03-04	0.6837	0.736397	0.6896	YES	YES	CONSERVATIVE TREATMENT	Back pain	38	1	0	0	NO COMPLICATION	2384.87	10742.6
356	2013-03-06	2015-03-06	0.6837	0.736397	1	YES	YES	CONSERVATIVE TREATMENT	Back pain	66	1	1	0	NO COMPLICATION	2384.87	10742.6
357	2013-03-19	2015-03-19	0.6837	0.736397	0.704	YES	YES	CONSERVATIVE TREATMENT	Back pain	44	2	0	0	NO COMPLICATION	2384.87	10742.6
358	2013-03-26	2015-03-26	0.6837	0.736397	1	YES	YES	CONSERVATIVE TREATMENT	Back pain	42	2	1	0	NO COMPLICATION	2384.87	10742.6
359	2013-04-17	2015-04-17	0.6837	0.736397	1	NO	YES	CONSERVATIVE TREATMENT	Back pain	56	1	1	0	NO COMPLICATION	2384.87	10742.6
360	2013-04-29	2015-04-29	0.6837	0.736397	1	NO	YES	CONSERVATIVE TREATMENT	Back pain	32	2	1	0	NO COMPLICATION	2384.87	10742.6
361	2013-06-17	2015-06-17	0.6837	0.736397	0.6896	YES	YES	CONSERVATIVE TREATMENT	Back pain	31	1	0	0	NO COMPLICATION	2384.87	10742.6
362	2013-07-05	2015-07-05	0.5695	0.736397	1	YES	YES	CONSERVATIVE TREATMENT	Back pain	56	2	1	1	NO COMPLICATION	2384.87	10742.6
363	2013-07-17	2015-07-17	0.5777	0.736397	1	YES	YES	CONSERVATIVE TREATMENT	Back pain	49	1	1	1	NO COMPLICATION	2384.87	10742.6
364	2013-07-18	2015-07-18	0.6837	0.736397	1	YES	YES	CONSERVATIVE TREATMENT	Back pain	36	1	1	0	NO COMPLICATION	2384.87	10742.6
365	2013-07-30	2015-07-30	0.3045	0.736397	0.4076	NO	YES	CONSERVATIVE TREATMENT	Back pain	48	2	1	1	NO COMPLICATION	2384.87	10742.6
366	2013-08-19	2015-08-19	0.5695	0.736397	1	YES	YES	CONSERVATIVE TREATMENT	Back pain	39	2	1	1	NO COMPLICATION	2384.87	10742.6
367	2013-08-19	2015-08-19	0.2764	0.736397	0.6896	YES	YES	CONSERVATIVE TREATMENT	Back pain	35	2	1	1	NO COMPLICATION	2384.87	10742.6
368	2013-08-20	2015-08-20	0.5195	0.736397	0.7368	YES	YES	CONSERVATIVE TREATMENT	Back pain	52	2	1	1	NO COMPLICATION	2384.87	10742.6
369	2013-08-26	2015-08-26	0.3045	0.736397	0.3627	YES	YES	CONSERVATIVE TREATMENT	Neck pain	49	2	0	1	NO COMPLICATION	2384.87	10742.6
370	2013-08-27	2015-08-27	0.5695	0.736397	0.7868	NO	YES	CONSERVATIVE TREATMENT	Back pain	31	1	1	1	NO COMPLICATION	2384.87	10742.6
371	2013-08-27	2015-08-27	0.3797	0.736397	1	YES	YES	CONSERVATIVE TREATMENT	Back pain	40	2	1	1	NO COMPLICATION	2384.87	10742.6
372	2013-08-27	2015-08-27	0.4076	0.736397	0.7368	NO	YES	CONSERVATIVE TREATMENT	Back pain	27	2	1	1	NO COMPLICATION	2384.87	10742.6
373	2013-08-29	2015-08-29	0.6896	0.736397	0.7868	YES	YES	CONSERVATIVE TREATMENT	Neck pain	27	2	0	0	NO COMPLICATION	2384.87	10742.6
374	2013-09-02	2015-09-02	0.6396	0.736397	0.6837	YES	YES	CONSERVATIVE TREATMENT	Back pain	31	2	0	0	NO COMPLICATION	2384.87	10742.6
375	2013-09-16	2015-09-16	0.4076	0.736397	1	YES	YES	CONSERVATIVE TREATMENT	Back pain	57	2	1	1	NO COMPLICATION	2384.87	10742.6
376	2013-09-16	2015-09-16	0.6192	0.736397	1	YES	YES	CONSERVATIVE TREATMENT	Back pain	48	2	1	1	NO COMPLICATION	2384.87	10742.6
377	2013-09-17	2015-09-17	0.5365	0.736397	1	YES	YES	CONSERVATIVE TREATMENT	Neck pain	59	1	1	1	NO COMPLICATION	2384.87	10742.6
378	2013-09-17	2015-09-17	0.6396	0.736397	0.8012	YES	YES	CONSERVATIVE TREATMENT	Back pain	40	2	1	0	NO COMPLICATION	2384.87	10742.6
379	2013-09-23	2015-09-23	0.5548	0.736397	0.5777	YES	YES	CONSERVATIVE TREATMENT	Back pain	61	2	0	1	NO COMPLICATION	2384.87	10742.6
380	2013-09-23	2015-09-23	0.5195	0.736397	0.6396	NO	YES	CONSERVATIVE TREATMENT	Back pain	35	2	1	1	NO COMPLICATION	2384.87	10742.6
381	2013-10-01	2015-10-01	0.5195	0.736397	1	YES	YES	CONSERVATIVE TREATMENT	Neck pain	50	2	1	1	NO COMPLICATION	2384.87	10742.6
382	2013-10-01	2015-10-01	0.4076	0.736397	1	YES	YES	CONSERVATIVE TREATMENT	Back pain	30	2	1	1	NO COMPLICATION	2384.87	10742.6
383	2013-10-02	2015-10-02	0.6339	0.736397	1	YES	YES	CONSERVATIVE TREATMENT	Back pain	31	1	1	1	NO COMPLICATION	2384.87	10742.6
384	2013-10-03	2015-10-03	0.4076	0.736397	0.4076	NO	YES	CONSERVATIVE TREATMENT	Back pain	64	1	0	1	NO COMPLICATION	2384.87	10742.6
385	2013-10-04	2015-10-04	0.6837	0.736397	1	YES	YES	CONSERVATIVE TREATMENT	Back pain	32	2	1	0	NO COMPLICATION	2384.87	10742.6
386	2013-10-16	2015-10-16	0.6396	0.736397	0.6896	YES	YES	CONSERVATIVE TREATMENT	Neck pain	26	1	0	0	NO COMPLICATION	2384.87	10742.6
387	2013-10-21	2015-10-21	0.5277	0.736397	0.754	NO	YES	CONSERVATIVE TREATMENT	Back pain	41	2	1	1	NO COMPLICATION	2384.87	10742.6
388	2013-11-05	2015-11-05	0.2596	0.736397	0.7868	NO	YES	CONSERVATIVE TREATMENT	Back pain	35	2	1	1	NO COMPLICATION	2384.87	10742.6
389	2013-11-29	2015-11-29	0.5195	0.736397	0.7368	NO	YES	CONSERVATIVE TREATMENT	Neck pain	58	1	1	1	NO COMPLICATION	2384.87	10742.6
390	2013-12-17	2015-12-17	0.2596	0.736397	0.3045	YES	YES	CONSERVATIVE TREATMENT	Neck pain	41	1	0	1	NO COMPLICATION	2384.87	10742.6
391	2014-01-09	2016-01-09	0.5195	0.736397	0.6667	YES	YES	CONSERVATIVE TREATMENT	Back pain	76	1	1	1	NO COMPLICATION	2384.87	10742.6
392	2014-02-03	2016-02-03	0.4076	0.736397	1	NO	YES	CONSERVATIVE TREATMENT	Back pain	58	2	1	1	NO COMPLICATION	2384.87	10742.6
393	2014-02-03	2016-02-03	0.5695	0.736397	0.7563	NO	YES	CONSERVATIVE TREATMENT	Back pain	29	2	1	1	NO COMPLICATION	2384.87	10742.6
394	2014-02-04	2016-02-04	0.2596	0.736397	0.4828	NO	YES	CONSERVATIVE TREATMENT	Back pain	58	1	1	1	NO COMPLICATION	2384.87	10742.6
395	2014-02-11	2016-02-11	0.3045	0.736397	0.3045	NO	YES	CONSERVATIVE TREATMENT	Back pain	42	1	0	1	NO COMPLICATION	2384.87	10742.6
396	2014-02-21	2016-02-21	0.6896	0.736397	0.7868	NO	YES	CONSERVATIVE TREATMENT	Neck pain	55	1	0	0	NO COMPLICATION	2384.87	10742.6
397	2014-03-07	2016-03-06	0.5777	0.736397	0.7868	YES	YES	CONSERVATIVE TREATMENT	Back pain	29	1	1	1	NO COMPLICATION	2384.87	10742.6
398	2014-03-13	2016-03-12	0.4576	0.736397	0.7868	YES	YES	CONSERVATIVE TREATMENT	Back pain	21	2	1	1	NO COMPLICATION	2384.87	10742.6
399	2014-03-17	2016-03-16	0.6396	0.736397	0.6896	YES	YES	CONSERVATIVE TREATMENT	Neck pain	46	2	0	0	NO COMPLICATION	2384.87	10742.6
400	2014-03-20	2016-03-19	0.3213	0.736397	1	YES	YES	CONSERVATIVE TREATMENT	Back pain	35	2	1	1	NO COMPLICATION	2384.87	10742.6
401	2014-03-26	2016-03-25	0.5195	0.736397	1	YES	YES	CONSERVATIVE TREATMENT	Back pain	51	2	1	1	NO COMPLICATION	2384.87	10742.6
402	2014-03-31	2016-03-30	0.6896	0.736397	1	NO	YES	CONSERVATIVE TREATMENT	Neck pain	45	2	1	0	NO COMPLICATION	2384.87	10742.6
403	2014-04-01	2016-03-31	0.4076	0.736397	1	YES	YES	CONSERVATIVE TREATMENT	Neck pain	30	1	1	1	NO COMPLICATION	2384.87	10742.6
404	2014-04-02	2016-04-01	0.6896	0.736397	1	YES	YES	CONSERVATIVE TREATMENT	Neck pain	41	1	1	0	NO COMPLICATION	2384.87	10742.6
405	2014-04-16	2016-04-15	0.6896	0.736397	1	YES	YES	CONSERVATIVE TREATMENT	Back pain	35	1	1	0	NO COMPLICATION	2384.87	10742.6
406	2014-05-27	2016-05-26	0.3045	0.736397	0.6896	NO	YES	CONSERVATIVE TREATMENT	Neck pain	55	1	1	1	NO COMPLICATION	2384.87	10742.6
407	2014-06-26	2016-06-25	0.6249	0.736397	1	YES	YES	CONSERVATIVE TREATMENT	Back pain	38	2	1	1	NO COMPLICATION	2384.87	10742.6
408	2014-07-01	2016-06-30	0.5947	0.736397	0.7368	YES	YES	CONSERVATIVE TREATMENT	Neck pain	31	1	1	1	NO COMPLICATION	2384.87	10742.6
409	2014-07-03	2016-07-02	0.4576	0.736397	1	NO	YES	CONSERVATIVE TREATMENT	Back pain	38	2	1	1	NO COMPLICATION	2384.87	10742.6
410	2014-07-10	2016-07-09	0.6396	0.736397	0.7868	YES	YES	CONSERVATIVE TREATMENT	Back pain	41	1	1	0	NO COMPLICATION	2384.87	10742.6
411	2014-08-11	2016-08-10	0.7368	0.736397	0.7868	YES	YES	CONSERVATIVE TREATMENT	Back pain	47	2	0	0	NO COMPLICATION	2384.87	10742.6
412	2014-09-04	2016-09-03	0.5195	0.736397	0.5718	YES	YES	CONSERVATIVE TREATMENT	Back pain	49	1	0	1	NO COMPLICATION	2384.87	10742.6
413	2014-09-29	2016-09-28	0.7868	0.736397	0.7868	YES	YES	CONSERVATIVE TREATMENT	Back pain	43	1	0	0	NO COMPLICATION	2384.87	10742.6
414	2014-11-10	2016-11-09	0.7368	0.736397	0.7368	NO	YES	CONSERVATIVE TREATMENT	Back pain	55	1	0	0	NO COMPLICATION	2384.87	10742.6
415	2014-11-28	2016-11-27	0.6896	0.736397	0.8012	YES	YES	CONSERVATIVE TREATMENT	Back pain	56	2	1	0	NO COMPLICATION	2384.87	10742.6
416	2016-06-20	2018-06-20	0.4576	0.736397	0.6837	NO	YES	CONSERVATIVE TREATMENT	Back pain	50	2	1	1	NO COMPLICATION	2384.87	10742.6
417	2016-10-17	2018-10-17	0.6396	0.736397	1	YES	YES	CONSERVATIVE TREATMENT	Back pain	38	1	1	0	NO COMPLICATION	2384.87	10742.6
418	2018-01-15	2020-01-15	0.4076	0.736397	1	YES	YES	CONSERVATIVE TREATMENT	Cervical	41	2	1	1	NO COMPLICATION	2384.87	10742.6
419	2018-09-20	2020-09-19	0.6396	0.736397	0.8012	NO	YES	CONSERVATIVE TREATMENT	Low back	38	1	1	0	NO COMPLICATION	2384.87	10742.6
420	2019-01-10	2021-01-09	0.3627	0.736397	0.704	YES	YES	CONSERVATIVE TREATMENT	Low back	44	2	1	1	NO COMPLICATION	2384.87	10742.6
421	2019-02-22	2021-02-21	0.6339	0.736397	0.7868	YES	YES	CONSERVATIVE TREATMENT	Cervical	58	1	1	1	NO COMPLICATION	2384.87	10742.6
422	2019-06-12	2021-06-11	0.8012	0.736397	1	NO	YES	CONSERVATIVE TREATMENT	Low back	44	1	1	0	NO COMPLICATION	2384.87	10742.6
423	2015-02-23	2017-02-22	0.6896	0.736397	1	NO	YES	SURGICAL	Neck pain	66	2	1	0	NO COMPLICATION	8441.47	10742.6
424	2019-03-12	2021-03-11	0.5277	0.736397	0.6896	NO	YES	CONSERVATIVE TREATMENT	Low back	50	2	1	1	NO COMPLICATION	2367.49	10742.6
425	2014-06-11	2016-06-10	0.4576	0.736397	0.6339	YES	YES	CONSERVATIVE TREATMENT	Back pain	76	1	1	1	NO COMPLICATION	2355.75	10742.6
426	2018-01-11	2020-01-11	0.5195	0.736397	0.7368	NO	YES	CONSERVATIVE TREATMENT	Low back	41	1	1	1	NO COMPLICATION	2323.67	10742.6
427	2016-09-14	2018-09-14	0.6167	0.736397	0.8012	NO	YES	SURGICAL	Back pain	48	2	1	1	NO COMPLICATION	6130	10742.6
428	2017-08-11	2019-08-11	0.6667	0.736397	1	NO	YES	SURGICAL	Low back	48	1	1	0	NO COMPLICATION	6122.58	10742.6
429	2016-09-21	2018-09-21	0.2596	0.736397	0.8012	YES	YES	SURGICAL	Back pain	50	1	1	1	NO COMPLICATION	6090.51	10742.6
430	2016-10-04	2018-10-04	0.6896	0.736397	1	YES	YES	SURGICAL	Neck pain	51	2	1	0	NO COMPLICATION	6086.1	10742.6
431	2014-03-31	2016-03-30	0.4576	0.736397	0.6421	YES	YES	CONSERVATIVE TREATMENT	Back pain	59	1	1	1	NO COMPLICATION	2278.08	10742.6
432	2013-07-02	2015-07-02	0.6837	0.736397	1	YES	YES	CONSERVATIVE TREATMENT	Back pain	47	2	1	0	NO COMPLICATION	2272.99	10742.6
433	2013-04-15	2015-04-15	0.6837	0.736397	1	YES	YES	SURGICAL	Back pain	34	2	1	0	NO COMPLICATION	8322.44	10742.6
434	2016-10-10	2018-10-10	0.6896	0.736397	0.8012	YES	YES	SURGICAL	Back pain	47	2	1	0	NO COMPLICATION	6069.52	10742.6
435	2018-07-25	2020-07-24	0.4576	0.736397	1	NO	YES	SURGICAL	Low back	72	1	1	1	NO COMPLICATION	6066.13	10742.6
436	2018-08-10	2020-08-09	0.2596	0.736397	0.5195	NO	YES	SURGICAL	Low back	47	2	1	1	NO COMPLICATION	8300.27	10742.6
437	2016-06-02	2018-06-02	0.7368	0.736397	1	NO	YES	SURGICAL	Back pain	40	2	1	0	NO COMPLICATION	6043.19	10742.6
438	2017-04-05	2019-04-05	0.4076	0.736397	0.8012	YES	YES	SURGICAL	Neck pain	72	1	1	1	NO COMPLICATION	6038.93	10742.6
439	2016-09-15	2018-09-15	0.3797	0.736397	0.8012	YES	YES	SURGICAL	Neck pain	56	1	1	1	NO COMPLICATION	6030.7	10742.6
440	2017-07-13	2019-07-13	0.3715	0.736397	1	YES	YES	CONSERVATIVE TREATMENT	Low back	36	1	1	1	NO COMPLICATION	6028.63	10742.6
441	2016-10-11	2018-10-11	0.6337	0.736397	0.7311	YES	YES	CONSERVATIVE TREATMENT	Neck pain	39	1	0	1	NO COMPLICATION	2213.31	10742.6
442	2019-01-10	2021-01-09	0.1989	0.736397	1	YES	YES	SURGICAL	Low back	38	2	1	1	NO COMPLICATION	5998.94	10742.6
443	2015-09-14	2017-09-13	0.4076	0.736397	0.754	NO	YES	SURGICAL	Back pain	49	2	1	1	NO COMPLICATION	5995.8	10742.6
444	2019-05-27	2021-05-26	0.4076	0.736397	1	NO	YES	SURGICAL	Low back	60	2	1	1	NO COMPLICATION	5993.64	10742.6
445	2017-11-29	2019-11-29	0.2596	0.736397	1	YES	YES	SURGICAL	Low back	37	1	1	1	NO COMPLICATION	5987.93	10742.6
446	2018-04-24	2020-04-23	0.5195	0.736397	1	NO	YES	SURGICAL	Low back	29	2	1	1	NO COMPLICATION	5979.96	10742.6
447	2018-10-11	2020-10-10	0.2596	0.736397	0.8012	NO	YES	SURGICAL	Low back	38	2	1	1	NO COMPLICATION	5979	10742.6
448	2018-04-24	2020-04-23	0.3045	0.736397	0.8012	YES	YES	SURGICAL	Low back	61	1	1	1	NO COMPLICATION	5964.36	10742.6
449	2018-01-25	2020-01-25	0.0613	0.736397	1	YES	YES	CONSERVATIVE TREATMENT	Low back	64	2	1	1	NO COMPLICATION	5957.75	10742.6
450	2014-10-06	2016-10-05	0.7868	0.736397	0.7868	NO	YES	CONSERVATIVE TREATMENT	Neck pain	32	1	0	0	NO COMPLICATION	2139.32	10742.6
451	2018-07-16	2020-07-15	0.5195	0.736397	1	NO	YES	CONSERVATIVE TREATMENT	Low back	34	1	1	1	NO COMPLICATION	2116.08	10742.6
452	2018-08-13	2020-08-12	0.7868	0.736397	1	NO	YES	CONSERVATIVE TREATMENT	Low back	41	1	1	0	NO COMPLICATION	2115.13	10742.6
453	2016-01-06	2018-01-05	0.6396	0.736397	0.8012	YES	YES	SURGICAL	Back pain	40	1	1	0	NO COMPLICATION	5906.63	10742.6
454	2018-11-28	2020-11-27	0.6896	0.736397	1	NO	YES	CONSERVATIVE TREATMENT	Low back	34	1	1	0	NO COMPLICATION	2077.71	10742.6
455	2016-06-15	2018-06-15	0.2182	0.736397	0.5947	NO	YES	SURGICAL	Back pain	26	1	1	1	NO COMPLICATION	5872.24	10742.6
456	2018-11-08	2020-11-07	0.6396	0.736397	0.4076	NO	YES	CONSERVATIVE TREATMENT	Low back	37	2	0	0	NO COMPLICATION	2062.44	10742.6
457	2016-08-30	2018-08-30	0.6396	0.736397	1	NO	YES	CONSERVATIVE TREATMENT	Neck pain	45	1	1	0	NO COMPLICATION	2061.33	10742.6
458	2016-04-04	2018-04-04	0.4576	0.736397	1	NO	YES	SURGICAL	Back pain	58	2	1	1	NO COMPLICATION	5859.55	10742.6
459	2019-05-03	2021-05-02	0.6396	0.736397	1	NO	YES	SURGICAL	Cervical	36	1	1	0	NO COMPLICATION	5852.09	10742.6
460	2016-07-28	2018-07-28	0.3301	0.736397	0.5277	NO	YES	SURGICAL	Back pain	39	2	1	1	NO COMPLICATION	5851.39	10742.6
461	2016-01-07	2018-01-06	0.6896	0.736397	1	NO	YES	SURGICAL	Neck pain	41	2	1	0	NO COMPLICATION	5837.34	10742.6
462	2016-02-16	2018-02-15	0.5277	0.736397	1	YES	YES	SURGICAL	Neck pain	57	1	1	1	NO COMPLICATION	5830.11	10742.6
463	2016-03-11	2018-03-11	0.6837	0.736397	0.7868	NO	YES	SURGICAL	Back pain	33	1	1	0	NO COMPLICATION	5828.67	10742.6
464	2015-12-19	2017-12-18	0.5195	0.736397	0.7368	NO	YES	SURGICAL	Back pain	76	1	1	1	NO COMPLICATION	5818.11	10742.6
465	2014-06-10	2016-06-09	0.3045	0.736397	0.6339	YES	YES	SURGICAL	Back pain	84	1	1	1	NO COMPLICATION	5816.16	10742.6
466	2019-03-15	2021-03-14	0.3797	0.736397	1	NO	YES	SURGICAL	Low back	37	1	1	1	NO COMPLICATION	5810.84	10742.6
467	2018-11-05	2020-11-04	0.5195	0.736397	1	NO	YES	CONSERVATIVE TREATMENT	Low back	38	1	1	1	NO COMPLICATION	1980.8	10742.6
468	2019-06-10	2021-06-09	0.5695	0.736397	1	NO	YES	CONSERVATIVE TREATMENT	Low back	63	1	1	1	NO COMPLICATION	1954.7	10742.6
469	2016-11-09	2018-11-09	0.3045	0.736397	0.6837	YES	YES	CONSERVATIVE TREATMENT	Back pain	42	1	1	1	NO COMPLICATION	1953.94	10742.6
470	2019-01-18	2021-01-17	0.5195	0.736397	0.7868	NO	YES	CONSERVATIVE TREATMENT	Low back	38	1	1	1	NO COMPLICATION	1929.82	10742.6
471	2017-12-28	2019-12-28	0.7868	0.736397	1	YES	YES	CONSERVATIVE TREATMENT	Low back	40	1	1	0	NO COMPLICATION	1916.1	10742.6
472	2016-08-29	2018-08-29	0.3045	0.736397	1	YES	YES	INFILTRATION	Back pain	54	2	1	1	NO COMPLICATION	1914.65	10742.6
473	2016-10-05	2018-10-05	0.3545	0.736397	1	YES	YES	SURGICAL	Back pain	34	1	1	1	NO COMPLICATION	5719.43	10742.6
474	2015-04-08	2017-04-07	0.6896	0.736397	0.6837	NO	YES	CONSERVATIVE TREATMENT	Back pain	34	2	0	0	NO COMPLICATION	1894.3	10742.6
475	2016-04-11	2018-04-11	0.5277	0.736397	0.704	YES	YES	SURGICAL	Back pain	27	1	1	1	NO COMPLICATION	5693.61	10742.6
476	2015-02-06	2017-02-05	0.3627	0.736397	0.5048	NO	YES	CONSERVATIVE TREATMENT	Back pain	53	1	1	1	NO COMPLICATION	1885.7	10742.6
477	2018-05-31	2020-05-30	0.3045	0.736397	0.5695	NO	YES	SURGICAL	Low back	44	2	1	1	NO COMPLICATION	5670.16	10742.6
478	2018-05-09	2020-05-08	0.4076	0.736397	1	NO	YES	SURGICAL	Low back	60	2	1	1	NO COMPLICATION	5667.72	10742.6
479	2019-01-09	2021-01-08	0.5195	0.736397	0.704	YES	YES	SURGICAL	Low back	48	1	1	1	NO COMPLICATION	5666.01	10742.6
480	2017-08-10	2019-08-10	0.4076	0.736397	1	NO	YES	SURGICAL	Low back	38	2	1	1	NO COMPLICATION	5663.3	10742.6
481	2018-08-29	2020-08-28	0.1733	0.736397	0.6396	YES	YES	SURGICAL	Low back	53	2	1	1	NO COMPLICATION	5654	10742.6
482	2016-09-26	2018-09-26	0.4576	0.736397	1	YES	YES	SURGICAL	Back pain	25	1	1	1	NO COMPLICATION	5652.41	10742.6
483	2016-01-27	2018-01-26	0.5548	0.736397	0.4076	NO	YES	SURGICAL	Back pain	56	2	0	1	NO COMPLICATION	1842.59	10742.6
484	2015-09-08	2017-09-07	0.3045	0.736397	0.5048	NO	YES	SURGICAL	Back pain	54	1	1	1	NO COMPLICATION	1840.87	10742.6
485	2016-07-01	2018-07-01	0.4076	0.736397	1	NO	YES	SURGICAL	Back pain	39	1	1	1	NO COMPLICATION	5648.46	10742.6
486	2012-06-04	2014-06-04	0.6837	0.736397	1	YES	YES	CONSERVATIVE TREATMENT	Cervical	58	2	1	0	NO COMPLICATION	1837.81	10742.6
487	2019-03-04	2021-03-03	0.5195	0.736397	1	NO	YES	CONSERVATIVE TREATMENT	Cervical	58	2	1	1	NO COMPLICATION	1837.81	10742.6
488	2018-09-10	2020-09-09	0.6167	0.736397	1	NO	YES	CONSERVATIVE TREATMENT	Low back	39	2	1	1	NO COMPLICATION	1814.74	10742.6
489	2018-03-05	2020-03-04	0.6396	0.736397	0.8012	YES	YES	CONSERVATIVE TREATMENT	Cervical	36	1	1	0	NO COMPLICATION	1805.93	10742.6
490	2016-06-24	2018-06-24	0.4164	0.736397	0.5865	NO	YES	CONSERVATIVE TREATMENT	Back pain	53	2	1	1	NO COMPLICATION	5606.39	10742.6
491	2013-08-15	2015-08-15	0.3045	0.736397	0.4914	NO	YES	SURGICAL	Neck pain	38	2	1	1	NO COMPLICATION	5603.94	10742.6
492	2018-05-21	2020-05-20	0.6396	0.736397	1	NO	YES	CONSERVATIVE TREATMENT	Cervical	52	2	1	0	NO COMPLICATION	1782.27	10742.6
493	2018-09-27	2020-09-26	0.5365	0.736397	0.7368	NO	YES	CONSERVATIVE TREATMENT	Cervical	43	2	1	1	NO COMPLICATION	1778.86	10742.6
494	2018-03-26	2020-03-25	0.7868	0.736397	0.8012	YES	YES	SURGICAL	Low back	36	1	0	0	NO COMPLICATION	5583.03	10742.6
495	2016-08-23	2018-08-23	0.5277	0.736397	0.6396	YES	YES	CONSERVATIVE TREATMENT	Neck pain	56	1	1	1	NO COMPLICATION	1749.15	10742.6
496	2019-02-07	2021-02-06	0.5195	0.736397	1	NO	YES	CONSERVATIVE TREATMENT	Low back	58	2	1	1	NO COMPLICATION	1742.24	10742.6
497	2018-09-19	2020-09-18	0.8012	0.736397	1	YES	YES	CONSERVATIVE TREATMENT	Low back	52	1	1	0	NO COMPLICATION	1741.39	10742.6
498	2016-08-10	2018-08-10	0.4076	0.736397	1	NO	YES	SURGICAL	Back pain	34	2	1	1	NO COMPLICATION	5541.31	10742.6
499	2018-09-26	2020-09-25	0.7868	0.736397	1	NO	YES	INFILTRATION	Low back	53	1	1	0	NO COMPLICATION	1731.45	10742.6
500	2019-03-25	2021-03-24	0.5195	0.736397	0.4576	NO	YES	CONSERVATIVE TREATMENT	Low back	68	2	0	1	NO COMPLICATION	1709.43	10742.6
501	2019-05-24	2021-05-23	0.5277	0.736397	0.8012	NO	YES	CONSERVATIVE TREATMENT	Low back	40	1	1	1	NO COMPLICATION	1700.24	10742.6
502	2015-12-12	2017-12-11	0.4076	0.736397	1	YES	YES	SURGICAL	Back pain	35	2	1	1	NO COMPLICATION	5503.07	10742.6
503	2019-05-30	2021-05-29	0.4076	0.736397	1	NO	YES	CONSERVATIVE TREATMENT	Cervical	65	1	1	1	NO COMPLICATION	1683.13	10742.6
504	2017-06-20	2019-06-20	0.6896	0.736397	0.7868	NO	YES	INFILTRATION	Low back	51	2	0	0	NO COMPLICATION	1668.8	10742.6
505	2019-03-25	2021-03-24	0.4076	0.736397	1	NO	YES	CONSERVATIVE TREATMENT	Cervical	53	1	1	1	NO COMPLICATION	1667.01	10742.6
506	2018-04-23	2020-04-22	0.3213	0.736397	0.7368	NO	YES	SURGICAL	Low back	48	1	1	1	NO COMPLICATION	5474.12	10742.6
507	2015-03-27	2017-03-26	0.7368	0.736397	0.6896	YES	YES	CONSERVATIVE TREATMENT	Back pain	29	1	0	0	NO COMPLICATION	1657.45	10742.6
508	2017-03-09	2019-03-09	0.4769	0.736397	1	NO	YES	SURGICAL	Back pain	37	1	1	1	NO COMPLICATION	5464.25	10742.6
509	2015-09-21	2017-09-20	0.3627	0.736397	1	NO	YES	CONSERVATIVE TREATMENT	Back pain	36	1	1	1	NO COMPLICATION	1655.55	10742.6
510	2016-05-31	2018-05-31	0.6896	0.736397	0.6396	NO	YES	SURGICAL	Back pain	32	2	0	0	NO COMPLICATION	5449.39	10742.6
511	2015-09-01	2017-08-31	0.4164	0.736397	0.3715	YES	YES	CONSERVATIVE TREATMENT	Back pain	41	1	0	1	NO COMPLICATION	1635.89	10742.6
512	2016-09-14	2018-09-14	0.4664	0.736397	0.3045	NO	YES	SURGICAL	Back pain	55	1	0	1	NO COMPLICATION	1633.98	10742.6
513	2018-04-04	2020-04-03	0.5947	0.736397	1	YES	YES	CONSERVATIVE TREATMENT	Low back	41	1	1	1	NO COMPLICATION	1624.18	10742.6
514	2019-04-11	2021-04-10	0.5048	0.736397	0.6837	NO	YES	CONSERVATIVE TREATMENT	Low back	39	1	1	1	NO COMPLICATION	1620.46	10742.6
515	2017-02-08	2019-02-08	0.5777	0.736397	1	NO	YES	CONSERVATIVE TREATMENT	Back pain	41	1	1	1	NO COMPLICATION	1617.01	10742.6
516	2015-01-20	2017-01-19	0.5195	0.736397	0.5839	YES	YES	CONSERVATIVE TREATMENT	Back pain	56	1	0	1	NO COMPLICATION	1603.92	10742.6
517	2016-01-28	2018-01-27	0.1113	0.736397	1	YES	YES	SURGICAL	Back pain	42	2	1	1	NO COMPLICATION	5409.27	10742.6
518	2016-11-09	2018-11-09	0.6396	0.736397	0.8012	NO	YES	CONSERVATIVE TREATMENT	Neck pain	33	1	1	0	NO COMPLICATION	1581.73	10742.6
519	2017-06-01	2019-06-01	0.5277	0.736397	0.6919	YES	YES	CONSERVATIVE TREATMENT	Low back	30	2	1	1	NO COMPLICATION	1561.67	10742.6
520	2014-07-11	2016-07-10	0.6396	0.736397	0.6249	YES	YES	CONSERVATIVE TREATMENT	Back pain	59	2	0	0	NO COMPLICATION	1541.07	10742.6
521	2015-12-01	2017-11-30	0.6396	0.736397	0.6396	YES	YES	CONSERVATIVE TREATMENT	Back pain	48	1	0	0	NO COMPLICATION	1530.73	10742.6
522	2015-06-16	2017-06-15	0.5195	0.736397	0.6896	NO	YES	CONSERVATIVE TREATMENT	Neck pain	35	1	1	1	NO COMPLICATION	1528.65	10742.6
523	2013-09-16	2015-09-16	0.6896	0.736397	0.7368	YES	YES	CONSERVATIVE TREATMENT	Back pain	48	2	0	0	NO COMPLICATION	1525.45	10742.6
524	2018-07-05	2020-07-04	0.7368	0.736397	1	NO	YES	CONSERVATIVE TREATMENT	Low back	34	2	1	0	NO COMPLICATION	1521.59	10742.6
525	2015-04-28	2017-04-27	0.3627	0.736397	0.5195	YES	YES	CONSERVATIVE TREATMENT	Back pain	46	1	1	1	NO COMPLICATION	1490.77	10742.6
526	2016-05-30	2018-05-30	0.5695	0.736397	0.6896	NO	YES	SURGICAL	Back pain	37	2	1	1	NO COMPLICATION	5295.72	10742.6
527	2015-07-29	2017-07-28	0.4076	0.736397	1	YES	YES	CONSERVATIVE TREATMENT	Back pain	39	1	1	1	NO COMPLICATION	1486.39	10742.6
528	2016-01-13	2018-01-12	0.4076	0.736397	0.7868	YES	YES	SURGICAL	Back pain	36	2	1	1	NO COMPLICATION	1474.3	10742.6
529	2019-04-17	2021-04-16	0.4076	0.736397	1	NO	YES	CONSERVATIVE TREATMENT	Low back	46	1	1	1	NO COMPLICATION	1452.73	10742.6
530	2016-03-21	2018-03-21	0.7368	0.736397	0.704	YES	YES	CONSERVATIVE TREATMENT	Back pain	52	1	0	0	NO COMPLICATION	1451.1	10742.6
531	2015-11-18	2017-11-17	0.6396	0.736397	0.6421	NO	YES	SURGICAL	Back pain	45	1	0	0	NO COMPLICATION	1447.42	10742.6
532	2014-07-02	2016-07-01	0.3213	0.736397	0.4576	YES	YES	SURGICAL	Back pain	81	1	1	1	NO COMPLICATION	5246.97	10742.6
533	2015-05-21	2017-05-20	0.4076	0.736397	0.7868	YES	YES	CONSERVATIVE TREATMENT	Back pain	39	2	1	1	NO COMPLICATION	1421.92	10742.6
534	2013-04-03	2015-04-03	0.6837	0.736397	0.4076	YES	YES	CONSERVATIVE TREATMENT	Back pain	71	1	0	0	NO COMPLICATION	1419.43	10742.6
535	2018-03-15	2020-03-14	0.3545	0.736397	0.6396	YES	YES	INFILTRATION	Low back	32	1	1	1	NO COMPLICATION	1396.18	10742.6
536	2018-11-16	2020-11-15	0.6896	0.736397	0.7868	NO	YES	CONSERVATIVE TREATMENT	Low back	40	2	0	0	NO COMPLICATION	1388.31	10742.6
537	2018-11-16	2020-11-15	0.5195	0.736397	0.7868	NO	YES	CONSERVATIVE TREATMENT	Low back	45	1	1	1	NO COMPLICATION	1381.13	10742.6
538	2014-11-19	2016-11-18	0.4576	0.736397	0.4576	YES	YES	SURGICAL	Neck pain	80	2	0	1	NO COMPLICATION	5187.12	10742.6
539	2016-10-04	2018-10-04	0.6396	0.736397	0.8012	YES	YES	CONSERVATIVE TREATMENT	Neck pain	20	2	1	0	NO COMPLICATION	1378	10742.6
540	2019-04-11	2021-04-10	0.4576	0.736397	1	NO	YES	CONSERVATIVE TREATMENT	Low back	46	1	1	1	NO COMPLICATION	1367.75	10742.6
541	2016-10-26	2018-10-26	0.025	0.736397	1	YES	YES	SURGICAL	Back pain	39	2	1	1	NO COMPLICATION	5173.32	10742.6
542	2016-12-02	2018-12-02	0.4076	0.736397	1	NO	YES	CONSERVATIVE TREATMENT	Neck pain	34	1	1	1	NO COMPLICATION	1358.07	10742.6
543	2015-09-09	2017-09-08	0.5947	0.736397	0.704	NO	YES	CONSERVATIVE TREATMENT	Neck pain	30	1	1	1	NO COMPLICATION	1357	10742.6
544	2018-03-14	2020-03-13	0.5777	0.736397	0.6896	YES	YES	CONSERVATIVE TREATMENT	Low back	36	2	1	1	NO COMPLICATION	1353.09	10742.6
545	2012-12-20	2014-12-20	0.6837	0.736397	0.7868	YES	YES	SURGICAL	Back pain	31	1	1	0	NO COMPLICATION	5160.28	10742.6
546	2018-07-20	2020-07-19	0.6896	0.736397	-0.0806	NO	YES	CONSERVATIVE TREATMENT	Low back	28	1	0	0	NO COMPLICATION	1350.91	10742.6
547	2019-01-03	2021-01-02	0.6896	0.736397	1	YES	YES	CONSERVATIVE TREATMENT	Low back	33	2	1	0	NO COMPLICATION	1330.84	10742.6
548	2019-06-26	2021-06-25	0.6896	0.736397	1	NO	YES	CONSERVATIVE TREATMENT	Low back	42	1	1	0	NO COMPLICATION	1322.15	10742.6
549	2019-02-28	2021-02-27	0.6667	0.736397	0.5695	NO	YES	CONSERVATIVE TREATMENT	Low back	72	1	0	0	NO COMPLICATION	1321.39	10742.6
550	2016-05-18	2018-05-18	0.6396	0.736397	0.5947	NO	YES	CONSERVATIVE TREATMENT	Back pain	49	1	0	0	NO COMPLICATION	1300.15	10742.6
551	2015-11-05	2017-11-04	0.5195	0.736397	0.4076	YES	YES	CONSERVATIVE TREATMENT	Back pain	44	1	0	1	NO COMPLICATION	1287.66	10742.6
552	2016-08-03	2018-08-03	0.6396	0.736397	0.6396	NO	YES	CONSERVATIVE TREATMENT	Back pain	30	1	0	0	NO COMPLICATION	1280.57	10742.6
553	2019-03-21	2021-03-20	0.6919	0.736397	0.8012	NO	YES	CONSERVATIVE TREATMENT	Cervical	38	2	1	0	NO COMPLICATION	1275.08	10742.6
554	2016-09-27	2018-09-27	0.6167	0.736397	1	NO	YES	CONSERVATIVE TREATMENT	Back pain	50	2	1	1	NO COMPLICATION	1271.21	10742.6
555	2016-10-19	2018-10-19	0.6396	0.736397	0.6396	NO	YES	CONSERVATIVE TREATMENT	Neck pain	45	1	0	0	NO COMPLICATION	1268.9	10742.6
556	2015-03-06	2017-03-05	0.6896	0.736397	0.4576	NO	YES	CONSERVATIVE TREATMENT	Back pain	31	2	0	0	NO COMPLICATION	1249.83	10742.6
557	2019-06-18	2021-06-17	0.6896	0.736397	1	NO	YES	CONSERVATIVE TREATMENT	Low back	53	1	1	0	NO COMPLICATION	1247.86	10742.6
558	2018-05-08	2020-05-07	0.6896	0.736397	0.7368	NO	YES	CONSERVATIVE TREATMENT	Low back	41	2	0	0	NO COMPLICATION	1240.59	10742.6
559	2019-04-09	2021-04-08	0.7368	0.736397	1	NO	YES	CONSERVATIVE TREATMENT	Low back	44	1	1	0	NO COMPLICATION	1233.59	10742.6
560	2012-07-17	2014-07-17	0.6837	0.736397	0.4576	YES	YES	SURGICAL	Back pain	71	2	0	0	NO COMPLICATION	5021.61	10742.6
561	2018-08-17	2020-08-16	0.7868	0.736397	0.7368	NO	YES	CONSERVATIVE TREATMENT	Low back	28	2	0	0	NO COMPLICATION	1197.82	10742.6
562	2016-03-02	2018-03-02	0.4164	0.736397	1	NO	YES	CONSERVATIVE TREATMENT	Back pain	34	1	1	1	NO COMPLICATION	1195.73	10742.6
563	2016-07-08	2018-07-08	0.5947	0.736397	0.6896	NO	YES	CONSERVATIVE TREATMENT	Neck pain	54	1	0	1	NO COMPLICATION	1186.31	10742.6
564	2018-07-17	2020-07-16	0.5839	0.736397	0.6591	NO	YES	CONSERVATIVE TREATMENT	Cervical	59	1	0	1	NO COMPLICATION	1183.55	10742.6
565	2016-02-05	2018-02-04	0.6396	0.736397	1	NO	YES	CONSERVATIVE TREATMENT	Back pain	43	1	1	0	NO COMPLICATION	1182.61	10742.6
566	2016-08-02	2018-08-02	0.5277	0.736397	0.3045	NO	YES	CONSERVATIVE TREATMENT	Back pain	34	1	0	1	NO COMPLICATION	1173.5	10742.6
567	2015-02-18	2017-02-17	0.6896	0.736397	1	NO	YES	CONSERVATIVE TREATMENT	Neck pain	36	2	1	0	NO COMPLICATION	1168.9	10742.6
568	2019-02-01	2021-01-31	0.6667	0.736397	1	NO	YES	CONSERVATIVE TREATMENT	Low back	38	2	1	0	NO COMPLICATION	1166.8	10742.6
569	2018-06-22	2020-06-21	0.4076	0.736397	1	NO	YES	CONSERVATIVE TREATMENT	Low back	39	2	1	1	NO COMPLICATION	1154.04	10742.6
570	2018-07-31	2020-07-30	0.4076	0.736397	0.5865	NO	YES	CONSERVATIVE TREATMENT	Low back	63	1	1	1	NO COMPLICATION	1145.67	10742.6
571	2015-12-30	2017-12-29	0.4076	0.736397	0.6837	YES	YES	CONSERVATIVE TREATMENT	Back pain	78	1	1	1	NO COMPLICATION	1139.53	10742.6
572	2016-03-07	2018-03-07	0.4246	0.736397	0.5084	YES	YES	CONSERVATIVE TREATMENT	Neck pain	40	1	0	1	NO COMPLICATION	1138.69	10742.6
573	2019-06-12	2021-06-11	0.4164	0.736397	0.6396	NO	YES	SURGICAL	Low back	58	2	1	1	NO COMPLICATION	1133.38	10742.6
574	2013-08-09	2015-08-09	0.6396	0.736397	1	YES	YES	CONSERVATIVE TREATMENT	Low back	45	1	1	0	NO COMPLICATION	1132.13	10742.6
575	2016-08-17	2018-08-17	0.6396	0.736397	1	YES	YES	INFILTRATION	Back pain	42	2	1	0	NO COMPLICATION	1121.27	10742.6
576	2016-08-16	2018-08-16	0.6396	0.736397	0.6896	NO	YES	CONSERVATIVE TREATMENT	Neck pain	48	1	0	0	NO COMPLICATION	1119.54	10742.6
577	2016-07-08	2018-07-08	0.6396	0.736397	0.4076	YES	YES	CONSERVATIVE TREATMENT	Back pain	43	1	0	0	NO COMPLICATION	1112.03	10742.6
578	2018-12-18	2020-12-17	0.4076	0.736397	0.5695	NO	YES	CONSERVATIVE TREATMENT	Low back	43	2	1	1	NO COMPLICATION	1085.39	10742.6
579	2017-08-31	2019-08-31	0.3545	0.736397	0.6837	NO	YES	CONSERVATIVE TREATMENT	Low back	36	2	1	1	NO COMPLICATION	1080.07	10742.6
580	2019-05-16	2021-05-15	0.6919	0.736397	0.5865	NO	YES	CONSERVATIVE TREATMENT	Low back	27	1	0	0	NO COMPLICATION	1070.05	10742.6
581	2017-05-24	2019-05-24	0.4576	0.736397	1	NO	YES	CONSERVATIVE TREATMENT	Low back	40	1	1	1	NO COMPLICATION	1062.36	10742.6
582	2018-09-26	2020-09-25	0.4076	0.736397	0.5695	YES	YES	CONSERVATIVE TREATMENT	Low back	58	1	1	1	NO COMPLICATION	1060.8	10742.6
583	2019-04-24	2021-04-23	0.5777	0.736397	1	NO	YES	CONSERVATIVE TREATMENT	Low back	38	1	1	1	NO COMPLICATION	1043.44	10742.6
584	2018-04-10	2020-04-09	0.6896	0.736397	1	YES	YES	CONSERVATIVE TREATMENT	Cervical	58	1	1	0	NO COMPLICATION	1040.27	10742.6
585	2019-04-23	2021-04-22	0.6396	0.736397	1	NO	YES	CONSERVATIVE TREATMENT	Low back	29	1	1	0	NO COMPLICATION	1037.56	10742.6
586	2016-07-22	2018-07-22	0.3965	0.736397	0.4576	NO	YES	CONSERVATIVE TREATMENT	Back pain	34	1	0	1	NO COMPLICATION	1029.46	10742.6
587	2019-04-30	2021-04-29	0.5277	0.736397	0.4076	NO	YES	CONSERVATIVE TREATMENT	Cervical	62	2	0	1	NO COMPLICATION	1026.92	10742.6
588	2015-07-15	2017-07-14	0.5865	0.736397	1	YES	YES	CONSERVATIVE TREATMENT	Neck pain	35	1	1	1	NO COMPLICATION	1012.72	10742.6
589	2019-02-26	2021-02-25	0.4576	0.736397	1	NO	YES	CONSERVATIVE TREATMENT	Low back	38	1	1	1	NO COMPLICATION	1012.43	10742.6
590	2016-09-05	2018-09-05	0.6396	0.736397	1	YES	YES	CONSERVATIVE TREATMENT	Back pain	40	2	1	0	NO COMPLICATION	1007.71	10742.6
591	2012-08-23	2014-08-23	0.6837	0.736397	1	YES	YES	SURGICAL	Back pain	64	2	1	0	NO COMPLICATION	4814	10742.6
592	2017-04-05	2019-04-05	0.5777	0.736397	1	YES	YES	CONSERVATIVE TREATMENT	Low back	60	2	1	1	NO COMPLICATION	1005.65	10742.6
593	2016-01-05	2018-01-04	0.6421	0.736397	1	YES	YES	SURGICAL	Back pain	34	2	1	0	NO COMPLICATION	993.869	10742.6
594	2019-05-22	2021-05-21	0.3045	0.736397	1	NO	YES	CONSERVATIVE TREATMENT	Low back	33	1	1	1	NO COMPLICATION	993.867	10742.6
595	2016-07-27	2018-07-27	0.7868	0.736397	1	YES	YES	CONSERVATIVE TREATMENT	Neck pain	52	1	1	0	NO COMPLICATION	992.351	10742.6
596	2015-02-11	2017-02-10	0.6396	0.736397	0.3045	YES	YES	CONSERVATIVE TREATMENT	Back pain	34	1	0	0	NO COMPLICATION	989.457	10742.6
597	2016-04-08	2018-04-08	0.6396	0.736397	0.8012	YES	YES	CONSERVATIVE TREATMENT	Neck pain	45	1	1	0	NO COMPLICATION	979.644	10742.6
598	2019-06-24	2021-06-23	0.5277	0.736397	1	NO	YES	CONSERVATIVE TREATMENT	Low back	28	2	1	1	NO COMPLICATION	973.991	10742.6
599	2019-05-16	2021-05-15	0.7868	0.736397	0.8012	NO	YES	CONSERVATIVE TREATMENT	Cervical	41	1	0	0	NO COMPLICATION	970.096	10742.6
600	2019-05-17	2021-05-16	0.6749	0.736397	1	NO	YES	CONSERVATIVE TREATMENT	Cervical	50	2	1	0	NO COMPLICATION	966.435	10742.6
601	2015-09-30	2017-09-29	0.5195	0.736397	0.6896	NO	YES	INFILTRATION	Back pain	40	2	1	1	NO COMPLICATION	960.376	10742.6
602	2018-09-20	2020-09-19	0.5695	0.736397	0.7368	NO	YES	CONSERVATIVE TREATMENT	Low back	42	1	1	1	NO COMPLICATION	952.805	10742.6
603	2019-06-07	2021-06-06	0.4576	0.736397	0.7868	NO	YES	CONSERVATIVE TREATMENT	Cervical	67	2	1	1	NO COMPLICATION	951.724	10742.6
604	2016-10-10	2018-10-10	0.3045	0.736397	1	YES	YES	SURGICAL	Back pain	33	2	1	1	NO COMPLICATION	4749.71	10742.6
605	2017-08-03	2019-08-03	0.5695	0.736397	1	YES	YES	CONSERVATIVE TREATMENT	Low back	77	1	1	1	NO COMPLICATION	940.02	10742.6
606	2017-03-29	2019-03-29	0.4576	0.736397	0.4576	NO	YES	CONSERVATIVE TREATMENT	Neck pain	52	2	0	1	NO COMPLICATION	932.426	10742.6
607	2018-04-24	2020-04-23	0.5777	0.736397	1	NO	YES	CONSERVATIVE TREATMENT	Cervical	48	1	1	1	NO COMPLICATION	931.216	10742.6
608	2018-07-12	2020-07-11	0.7868	0.736397	1	NO	YES	CONSERVATIVE TREATMENT	Low back	36	1	1	0	NO COMPLICATION	924.767	10742.6
609	2019-05-06	2021-05-05	0.7393	0.736397	1	NO	YES	CONSERVATIVE TREATMENT	Low back	46	2	1	0	NO COMPLICATION	924.102	10742.6
610	2017-06-12	2019-06-12	0.7868	0.736397	1	YES	YES	CONSERVATIVE TREATMENT	Low back	29	1	1	0	NO COMPLICATION	920.8	10742.6
611	2019-01-09	2021-01-08	0.6167	0.736397	0.7868	NO	YES	CONSERVATIVE TREATMENT	Low back	35	2	1	1	NO COMPLICATION	912.408	10742.6
612	2018-06-05	2020-06-04	0.5921	0.736397	1	YES	YES	CONSERVATIVE TREATMENT	Low back	34	1	1	1	NO COMPLICATION	909.691	10742.6
613	2019-01-18	2021-01-17	0.4076	0.736397	0.8012	YES	YES	CONSERVATIVE TREATMENT	Low back	37	2	1	1	NO COMPLICATION	907.158	10742.6
614	2019-04-15	2021-04-14	0.5277	0.736397	1	NO	YES	CONSERVATIVE TREATMENT	Cervical	41	1	1	1	NO COMPLICATION	897.886	10742.6
615	2018-07-23	2020-07-22	0.8012	0.736397	0.8012	YES	YES	CONSERVATIVE TREATMENT	Low back	61	1	0	0	NO COMPLICATION	889.331	10742.6
616	2016-10-19	2018-10-19	0.4164	0.736397	0.7368	YES	YES	SURGICAL	Neck pain	32	1	1	1	NO COMPLICATION	4695.97	10742.6
617	2018-09-14	2020-09-13	0.7868	0.736397	1	NO	YES	CONSERVATIVE TREATMENT	Low back	43	2	1	0	NO COMPLICATION	883.865	10742.6
618	2016-01-05	2018-01-04	0.6396	0.736397	0.8012	NO	YES	CONSERVATIVE TREATMENT	Back pain	51	1	1	0	NO COMPLICATION	882.144	10742.6
619	2016-01-08	2018-01-07	0.4576	0.736397	0.7368	NO	YES	SURGICAL	Back pain	36	2	1	1	NO COMPLICATION	878.654	10742.6
620	2016-06-15	2018-06-15	0.1644	0.736397	0.5277	YES	YES	CONSERVATIVE TREATMENT	Back pain	40	2	1	1	NO COMPLICATION	862.251	10742.6
621	2017-09-29	2019-09-29	0.6396	0.736397	0.8012	NO	YES	CONSERVATIVE TREATMENT	Cervical	46	1	1	0	NO COMPLICATION	844.63	10742.6
622	2015-02-26	2017-02-25	0.4076	0.736397	0.704	NO	YES	CONSERVATIVE TREATMENT	Back pain	49	1	1	1	NO COMPLICATION	840.912	10742.6
623	2018-11-28	2020-11-27	0.4576	0.736397	1	NO	YES	CONSERVATIVE TREATMENT	Low back	46	1	1	1	NO COMPLICATION	835.776	10742.6
624	2019-02-22	2021-02-21	0.6396	0.736397	0.8012	NO	YES	CONSERVATIVE TREATMENT	Low back	35	2	1	0	NO COMPLICATION	829.733	10742.6
625	2015-12-10	2017-12-09	0.0869	0.736397	0.5195	NO	YES	SURGICAL	Back pain	47	2	1	1	NO COMPLICATION	828.76	10742.6
626	2016-06-27	2018-06-27	0.6896	0.736397	1	YES	YES	INFILTRATION	Back pain	43	2	1	0	NO COMPLICATION	828.76	10742.6
627	2016-10-13	2018-10-13	0.3715	0.736397	0.5195	YES	YES	SURGICAL	Neck pain	45	1	1	1	NO COMPLICATION	4635.92	10742.6
628	2015-01-14	2017-01-13	0.3545	0.736397	0.4076	YES	YES	CONSERVATIVE TREATMENT	Back pain	52	1	0	1	NO COMPLICATION	821.075	10742.6
629	2014-12-19	2016-12-18	0.6249	0.736397	1	NO	YES	CONSERVATIVE TREATMENT	Neck pain	56	2	1	1	NO COMPLICATION	817.379	10742.6
630	2015-03-25	2017-03-24	0.4076	0.736397	0.5277	NO	YES	CONSERVATIVE TREATMENT	Back pain	32	2	1	1	NO COMPLICATION	810.35	10742.6
631	2016-06-23	2018-06-23	0.5777	0.736397	1	NO	YES	CONSERVATIVE TREATMENT	Back pain	34	2	1	1	NO COMPLICATION	806.345	10742.6
632	2019-05-28	2021-05-27	0.7368	0.736397	1	NO	YES	CONSERVATIVE TREATMENT	Low back	26	1	1	0	NO COMPLICATION	803.338	10742.6
633	2019-03-15	2021-03-14	0.4076	0.736397	0.6396	NO	YES	CONSERVATIVE TREATMENT	Low back	61	2	1	1	NO COMPLICATION	784.61	10742.6
634	2019-04-30	2021-04-29	0.3797	0.736397	1	NO	YES	CONSERVATIVE TREATMENT	Low back	36	1	1	1	NO COMPLICATION	782.512	10742.6
635	2016-10-31	2018-10-31	0.5695	0.736397	0.4576	YES	YES	SURGICAL	Back pain	45	2	0	1	NO COMPLICATION	4587.74	10742.6
636	2018-05-29	2020-05-28	0.3045	0.736397	0.5195	NO	YES	CONSERVATIVE TREATMENT	Low back	79	2	1	1	NO COMPLICATION	771.845	10742.6
637	2015-09-16	2017-09-15	0.5839	0.736397	0.5195	NO	YES	CONSERVATIVE TREATMENT	Back pain	33	2	0	1	NO COMPLICATION	766.292	10742.6
638	2018-09-20	2020-09-19	0.4164	0.736397	0.7368	NO	YES	CONSERVATIVE TREATMENT	Low back	73	1	1	1	NO COMPLICATION	759.126	10742.6
639	2018-09-13	2020-09-12	0.6896	0.736397	0.8012	NO	YES	CONSERVATIVE TREATMENT	Low back	38	1	1	0	NO COMPLICATION	747.721	10742.6
640	2017-01-09	2019-01-09	0.6811	0.736397	1	YES	YES	CONSERVATIVE TREATMENT	Back pain	69	2	1	0	NO COMPLICATION	736.692	10742.6
641	2015-07-07	2017-07-06	0.5277	0.736397	1	NO	YES	CONSERVATIVE TREATMENT	Back pain	63	2	1	1	NO COMPLICATION	722.607	10742.6
642	2018-04-26	2020-04-25	0.4576	0.736397	1	YES	YES	CONSERVATIVE TREATMENT	Low back	34	2	1	1	NO COMPLICATION	719.773	10742.6
643	2019-05-03	2021-05-02	0.6896	0.736397	1	NO	YES	CONSERVATIVE TREATMENT	Low back	49	1	1	0	NO COMPLICATION	713.076	10742.6
644	2019-04-15	2021-04-14	0.5777	0.736397	0.7868	NO	YES	CONSERVATIVE TREATMENT	Low back	41	1	1	1	NO COMPLICATION	712.994	10742.6
645	2018-11-14	2020-11-13	0.7868	0.736397	0.7393	YES	YES	CONSERVATIVE TREATMENT	Low back	25	1	0	0	NO COMPLICATION	710.046	10742.6
646	2015-07-02	2017-07-01	0.5195	0.736397	0.4576	YES	YES	CONSERVATIVE TREATMENT	Back pain	48	2	0	1	NO COMPLICATION	709.208	10742.6
647	2016-08-15	2018-08-15	0.2763	0.736397	1	NO	YES	CONSERVATIVE TREATMENT	Neck pain	42	2	1	1	NO COMPLICATION	706.186	10742.6
648	2018-02-20	2020-02-20	0.7868	0.736397	0.7368	NO	YES	CONSERVATIVE TREATMENT	Low back	40	2	0	0	NO COMPLICATION	703.73	10742.6
649	2019-06-26	2021-06-25	0.7368	0.736397	0.8012	NO	YES	CONSERVATIVE TREATMENT	Low back	42	1	0	0	NO COMPLICATION	700.755	10742.6
650	2019-04-11	2021-04-10	0.5695	0.736397	1	NO	YES	CONSERVATIVE TREATMENT	Low back	37	1	1	1	NO COMPLICATION	692.034	10742.6
651	2017-10-24	2019-10-24	0.5277	0.736397	1	NO	YES	CONSERVATIVE TREATMENT	Cervical	37	2	1	1	NO COMPLICATION	688.446	10742.6
652	2014-10-13	2016-10-12	0.5365	0.736397	1	NO	YES	SURGICAL	Back pain	44	2	1	1	NO COMPLICATION	684.37	10742.6
653	2018-09-24	2020-09-23	0.7868	0.736397	1	NO	YES	CONSERVATIVE TREATMENT	Low back	43	1	1	0	NO COMPLICATION	681.588	10742.6
654	2019-02-21	2021-02-20	0.6396	0.736397	1	YES	YES	CONSERVATIVE TREATMENT	Cervical	39	2	1	0	NO COMPLICATION	677.339	10742.6
655	2019-03-20	2021-03-19	0.7368	0.736397	1	NO	YES	CONSERVATIVE TREATMENT	Low back	27	1	1	0	NO COMPLICATION	674.922	10742.6
656	2018-12-14	2020-12-13	0.5277	0.736397	1	NO	YES	CONSERVATIVE TREATMENT	Low back	41	1	1	1	NO COMPLICATION	668.899	10742.6
657	2016-09-12	2018-09-12	0.5777	0.736397	1	YES	YES	CONSERVATIVE TREATMENT	Back pain	47	1	1	1	NO COMPLICATION	658.607	10742.6
658	2016-04-25	2018-04-25	0.6033	0.736397	1	NO	YES	CONSERVATIVE TREATMENT	Neck pain	38	2	1	1	NO COMPLICATION	655.678	10742.6
659	2019-01-16	2021-01-15	0.6896	0.736397	0.8012	NO	YES	CONSERVATIVE TREATMENT	Low back	43	2	1	0	NO COMPLICATION	649.612	10742.6
660	2016-02-22	2018-02-21	0.4076	0.736397	0.6919	YES	YES	CONSERVATIVE TREATMENT	Back pain	52	1	1	1	NO COMPLICATION	634.95	10742.6
661	2016-06-27	2018-06-27	0.3797	0.736397	0.4746	NO	YES	CONSERVATIVE TREATMENT	Neck pain	35	1	0	1	NO COMPLICATION	628.666	10742.6
662	2019-03-08	2021-03-07	0.5695	0.736397	1	NO	YES	CONSERVATIVE TREATMENT	Low back	51	1	1	1	NO COMPLICATION	625.177	10742.6
663	2016-02-16	2018-02-15	0.6896	0.736397	0.7868	NO	YES	CONSERVATIVE TREATMENT	Back pain	43	2	0	0	NO COMPLICATION	620.955	10742.6
664	2019-03-22	2021-03-21	0.6396	0.736397	0.8012	NO	YES	CONSERVATIVE TREATMENT	Cervical	49	2	1	0	NO COMPLICATION	619.144	10742.6
665	2018-09-13	2020-09-12	0.5695	0.736397	0.7868	NO	YES	CONSERVATIVE TREATMENT	Cervical	65	2	1	1	NO COMPLICATION	617.53	10742.6
666	2017-10-20	2019-10-20	0.7868	0.736397	1	NO	YES	CONSERVATIVE TREATMENT	Low back	52	1	1	0	NO COMPLICATION	617.311	10742.6
667	2019-05-14	2021-05-13	0.6396	0.736397	1	NO	YES	CONSERVATIVE TREATMENT	Cervical	52	1	1	0	NO COMPLICATION	612.898	10742.6
668	2013-08-14	2015-08-14	0.2764	0.736397	0.3627	NO	YES	CONSERVATIVE TREATMENT	Back pain	45	1	0	1	NO COMPLICATION	606.578	10742.6
669	2019-06-17	2021-06-16	0.3801	0.736397	0.6837	NO	YES	CONSERVATIVE TREATMENT	Low back	63	1	1	1	NO COMPLICATION	605.786	10742.6
670	2019-04-12	2021-04-11	0.5695	0.736397	1	NO	YES	CONSERVATIVE TREATMENT	Low back	46	2	1	1	NO COMPLICATION	605.629	10742.6
671	2016-01-27	2018-01-26	0.7368	0.736397	1	NO	YES	CONSERVATIVE TREATMENT	Back pain	52	1	1	0	NO COMPLICATION	604.815	10742.6
672	2015-10-08	2017-10-07	0.5195	0.736397	0.5695	NO	YES	CONSERVATIVE TREATMENT	Back pain	45	1	0	1	NO COMPLICATION	602.4	10742.6
673	2017-05-22	2019-05-22	0.7563	0.736397	0.7368	NO	YES	CONSERVATIVE TREATMENT	Cervical	33	2	0	0	NO COMPLICATION	586.885	10742.6
674	2019-03-15	2021-03-14	0.7368	0.736397	0.6896	NO	YES	CONSERVATIVE TREATMENT	Cervical	28	2	0	0	NO COMPLICATION	581.439	10742.6
675	2013-10-31	2015-10-31	0.4076	0.736397	0.5695	YES	YES	CONSERVATIVE TREATMENT	Back pain	55	1	1	1	NO COMPLICATION	577.361	10742.6
676	2018-07-04	2020-07-03	0.6396	0.736397	0.4746	NO	YES	CONSERVATIVE TREATMENT	Low back	26	1	0	0	NO COMPLICATION	577.289	10742.6
677	2016-09-29	2018-09-29	0.754	0.736397	0.7868	NO	YES	CONSERVATIVE TREATMENT	Back pain	32	1	0	0	NO COMPLICATION	573.394	10742.6
678	2016-03-15	2018-03-15	0.4576	0.736397	0.5695	NO	YES	CONSERVATIVE TREATMENT	Back pain	54	2	1	1	NO COMPLICATION	571.935	10742.6
679	2016-10-07	2018-10-07	0.4076	0.736397	0.5777	NO	YES	CONSERVATIVE TREATMENT	Neck pain	50	1	1	1	NO COMPLICATION	570.543	10742.6
680	2019-02-25	2021-02-24	0.7868	0.736397	1	NO	YES	CONSERVATIVE TREATMENT	Low back	35	2	1	0	NO COMPLICATION	568.571	10742.6
681	2018-08-29	2020-08-28	0.6896	0.736397	1	NO	YES	CONSERVATIVE TREATMENT	Low back	31	1	1	0	NO COMPLICATION	567.16	10742.6
682	2018-12-04	2020-12-03	0.6893	0.736397	0.7368	NO	YES	CONSERVATIVE TREATMENT	Low back	50	1	0	0	NO COMPLICATION	566.638	10742.6
683	2019-02-12	2021-02-11	0.5695	0.736397	1	NO	YES	CONSERVATIVE TREATMENT	Low back	35	1	1	1	NO COMPLICATION	565.914	10742.6
684	2019-01-08	2021-01-07	0.7368	0.736397	0.6896	YES	YES	CONSERVATIVE TREATMENT	Low back	53	1	0	0	NO COMPLICATION	563.499	10742.6
685	2016-11-04	2018-11-04	0.5195	0.736397	1	YES	YES	CONSERVATIVE TREATMENT	Back pain	29	2	1	1	NO COMPLICATION	550.406	10742.6
686	2017-09-12	2019-09-12	0.4076	0.736397	0.8012	YES	YES	SURGICAL	Low back	40	1	1	1	NO COMPLICATION	550.237	10742.6
687	2017-06-08	2019-06-08	0.6896	0.736397	0.5865	YES	YES	CONSERVATIVE TREATMENT	Low back	58	2	0	0	NO COMPLICATION	548.77	10742.6
688	2015-01-16	2017-01-15	0.754	0.736397	0.6396	YES	YES	CONSERVATIVE TREATMENT	Back pain	55	2	0	0	NO COMPLICATION	542.609	10742.6
689	2015-03-24	2017-03-23	0.3045	0.736397	1	YES	YES	CONSERVATIVE TREATMENT	Back pain	32	2	1	1	NO COMPLICATION	539.09	10742.6
690	2016-12-09	2018-12-09	0.7368	0.736397	0.7368	NO	YES	CONSERVATIVE TREATMENT	Back pain	50	1	0	0	NO COMPLICATION	536.996	10742.6
691	2015-09-03	2017-09-02	0.5195	0.736397	0.3627	NO	YES	CONSERVATIVE TREATMENT	Back pain	41	2	0	1	NO COMPLICATION	528.877	10742.6
692	2011-09-20	2013-09-19	0.6837	0.736397	0.4879	NO	YES	SURGICAL	Back pain	43	2	0	0	NO COMPLICATION	528.045	10742.6
693	2016-10-28	2018-10-28	0.3045	0.736397	0.8012	NO	YES	CONSERVATIVE TREATMENT	Neck pain	60	2	1	1	NO COMPLICATION	525.949	10742.6
694	2018-08-30	2020-08-29	0.5777	0.736397	1	NO	YES	CONSERVATIVE TREATMENT	Low back	29	1	1	1	NO COMPLICATION	525.012	10742.6
695	2016-09-28	2018-09-28	0.4246	0.736397	0.4076	YES	YES	CONSERVATIVE TREATMENT	Back pain	33	2	0	1	NO COMPLICATION	523.581	10742.6
696	2015-04-10	2017-04-09	0.5195	0.736397	0.7868	YES	YES	SURGICAL	Back pain	36	2	1	1	NO COMPLICATION	523.286	10742.6
697	2013-01-09	2015-01-09	0.6837	0.736397	0.7868	YES	YES	SURGICAL	Back pain	34	1	1	0	NO COMPLICATION	4331.01	10742.6
698	2018-09-26	2020-09-25	0.6896	0.736397	0.7868	YES	YES	CONSERVATIVE TREATMENT	Low back	34	1	0	0	NO COMPLICATION	517.87	10742.6
699	2016-10-18	2018-10-18	0.6896	0.736397	0.3545	YES	YES	SURGICAL	Back pain	35	2	0	0	NO COMPLICATION	4324.45	10742.6
700	2019-02-19	2021-02-18	0.7868	0.736397	1	NO	YES	CONSERVATIVE TREATMENT	Low back	38	1	1	0	NO COMPLICATION	515.356	10742.6
701	2013-11-12	2015-11-12	0.4164	0.736397	0.2596	YES	YES	CONSERVATIVE TREATMENT	Back pain	51	1	0	1	NO COMPLICATION	511.57	10742.6
702	2014-06-27	2016-06-26	0.6396	0.736397	0.5277	YES	YES	CONSERVATIVE TREATMENT	Neck pain	44	1	0	0	NO COMPLICATION	507.699	10742.6
703	2015-10-30	2017-10-29	0.302	0.736397	0.5777	NO	YES	CONSERVATIVE TREATMENT	Back pain	46	1	1	1	NO COMPLICATION	505.026	10742.6
704	2016-03-23	2018-03-23	0.7368	0.736397	0.6396	NO	YES	CONSERVATIVE TREATMENT	Neck pain	49	1	0	0	NO COMPLICATION	498.579	10742.6
705	2017-07-20	2019-07-20	0.7868	0.736397	1	YES	YES	CONSERVATIVE TREATMENT	Cervical	50	1	1	0	NO COMPLICATION	491.188	10742.6
706	2019-05-31	2021-05-30	0.6896	0.736397	1	NO	YES	CONSERVATIVE TREATMENT	Cervical	51	1	1	0	NO COMPLICATION	489.912	10742.6
707	2015-11-10	2017-11-09	0.5277	0.736397	0.7368	NO	YES	CONSERVATIVE TREATMENT	Back pain	52	2	1	1	NO COMPLICATION	489.902	10742.6
708	2015-11-18	2017-11-17	0.6896	0.736397	1	YES	YES	CONSERVATIVE TREATMENT	Back pain	45	2	1	0	NO COMPLICATION	489.516	10742.6
709	2018-09-06	2020-09-05	0.6396	0.736397	0.7368	NO	YES	CONSERVATIVE TREATMENT	Cervical	61	1	0	0	NO COMPLICATION	489.516	10742.6
710	2019-05-10	2021-05-09	0.6667	0.736397	1	NO	YES	CONSERVATIVE TREATMENT	Cervical	66	1	1	0	NO COMPLICATION	489.516	10742.6
711	2014-09-29	2016-09-28	0.2596	0.736397	0.4576	YES	YES	CONSERVATIVE TREATMENT	Back pain	66	1	1	1	NO COMPLICATION	489.516	10742.6
712	2016-12-07	2018-12-07	0.3045	0.736397	1	YES	YES	INFILTRATION	Back pain	35	1	1	1	NO COMPLICATION	489.222	10742.6
713	2016-02-24	2018-02-23	0.8012	0.736397	1	NO	YES	CONSERVATIVE TREATMENT	Back pain	64	2	1	0	NO COMPLICATION	482.679	10742.6
714	2018-09-21	2020-09-20	0.6396	0.736397	1	NO	YES	CONSERVATIVE TREATMENT	Low back	41	2	1	0	NO COMPLICATION	476.501	10742.6
715	2014-04-01	2016-03-31	0.4576	0.736397	1	YES	YES	SURGICAL	Back pain	49	2	1	1	NO COMPLICATION	6518.54	10742.6
716	2013-01-10	2015-01-10	0.6837	0.736397	0.5365	YES	YES	CONSERVATIVE TREATMENT	Back pain	49	1	0	0	NO COMPLICATION	459.956	10742.6
717	2016-04-20	2018-04-20	0.4576	0.736397	0.8012	YES	YES	CONSERVATIVE TREATMENT	Neck pain	63	2	1	1	NO COMPLICATION	455.689	10742.6
718	2016-09-05	2018-09-05	0.754	0.736397	0.7868	YES	YES	CONSERVATIVE TREATMENT	Back pain	45	2	0	0	NO COMPLICATION	455.131	10742.6
719	2016-10-31	2018-10-31	0.5695	0.736397	1	NO	YES	SURGICAL	Back pain	31	1	1	1	NO COMPLICATION	4257.9	10742.6
720	2017-09-28	2019-09-28	0.6167	0.736397	1	YES	YES	CONSERVATIVE TREATMENT	Low back	47	2	1	1	NO COMPLICATION	449.361	10742.6
721	2019-05-27	2021-05-26	0.5277	0.736397	1	NO	YES	CONSERVATIVE TREATMENT	Low back	25	2	1	1	NO COMPLICATION	448.742	10742.6
722	2016-09-23	2018-09-23	0.5365	0.736397	0.6837	NO	YES	CONSERVATIVE TREATMENT	Neck pain	58	1	1	1	NO COMPLICATION	445.072	10742.6
723	2018-04-11	2020-04-10	0.5548	0.736397	1	YES	YES	CONSERVATIVE TREATMENT	Low back	38	1	1	1	NO COMPLICATION	440.008	10742.6
724	2016-11-04	2018-11-04	0.6896	0.736397	0.7563	YES	YES	CONSERVATIVE TREATMENT	Back pain	55	2	0	0	NO COMPLICATION	439.622	10742.6
725	2017-02-03	2019-02-03	0.4076	0.736397	1	YES	YES	CONSERVATIVE TREATMENT	Back pain	38	2	1	1	NO COMPLICATION	437.152	10742.6
726	2018-12-06	2020-12-05	0.6896	0.736397	1	NO	YES	CONSERVATIVE TREATMENT	Low back	25	1	1	0	NO COMPLICATION	432.06	10742.6
727	2019-03-15	2021-03-14	0.4076	0.736397	1	NO	YES	CONSERVATIVE TREATMENT	Low back	51	1	1	1	NO COMPLICATION	430.581	10742.6
728	2015-11-13	2017-11-12	0.6896	0.736397	0.6167	NO	YES	CONSERVATIVE TREATMENT	Back pain	26	2	0	0	NO COMPLICATION	429.088	10742.6
729	2017-08-21	2019-08-21	0.4076	0.736397	0.7868	NO	YES	CONSERVATIVE TREATMENT	Cervical	45	1	1	1	NO COMPLICATION	427.852	10742.6
730	2017-08-04	2019-08-04	0.7868	0.736397	1	YES	YES	SURGICAL	Low back	37	2	1	0	NO COMPLICATION	425.436	10742.6
731	2013-10-18	2015-10-18	0.2182	0.736397	0.5921	NO	YES	SURGICAL	Neck pain	53	1	1	1	NO COMPLICATION	6481.39	10742.6
732	2019-06-03	2021-06-02	0.3627	0.736397	1	NO	YES	CONSERVATIVE TREATMENT	Low back	36	1	1	1	NO COMPLICATION	424.498	10742.6
733	2013-08-19	2015-08-19	0.6837	0.736397	0.754	YES	YES	CONSERVATIVE TREATMENT	Back pain	44	1	0	0	NO COMPLICATION	413.085	10742.6
734	2019-03-01	2021-02-28	0.6896	0.736397	0.7868	NO	YES	CONSERVATIVE TREATMENT	Low back	60	2	0	0	NO COMPLICATION	410.918	10742.6
735	2014-12-04	2016-12-03	-0.0699	0.736397	0.6837	YES	YES	SURGICAL	Back pain	80	1	1	1	NO COMPLICATION	4214.63	10742.6
736	2018-02-19	2020-02-19	0.8012	0.736397	1	NO	YES	CONSERVATIVE TREATMENT	Low back	36	1	1	0	NO COMPLICATION	406.345	10742.6
737	2013-02-11	2015-02-11	0.6837	0.736397	0.5777	YES	YES	SURGICAL	Back pain	30	1	0	0	NO COMPLICATION	6455.97	10742.6
738	2014-09-25	2016-09-24	0.5695	0.736397	0.4576	NO	YES	CONSERVATIVE TREATMENT	Back pain	28	1	0	1	NO COMPLICATION	399.156	10742.6
739	2018-05-30	2020-05-29	0.4746	0.736397	1	YES	YES	CONSERVATIVE TREATMENT	Low back	41	1	1	1	NO COMPLICATION	398.386	10742.6
740	2018-05-21	2020-05-20	0.4076	0.736397	0.8012	NO	YES	CONSERVATIVE TREATMENT	Low back	74	2	1	1	NO COMPLICATION	392.789	10742.6
741	2016-08-08	2018-08-08	0.5277	0.736397	0.7393	NO	YES	CONSERVATIVE TREATMENT	Neck pain	23	1	1	1	NO COMPLICATION	392.365	10742.6
742	2016-10-26	2018-10-26	0.4164	0.736397	1	YES	YES	SURGICAL	Back pain	69	1	1	1	NO COMPLICATION	4195.04	10742.6
743	2019-02-28	2021-02-27	0.6396	0.736397	0.6837	YES	YES	CONSERVATIVE TREATMENT	Cervical	59	1	0	0	NO COMPLICATION	382.166	10742.6
744	2019-05-09	2021-05-08	0.5195	0.736397	0.7368	NO	YES	CONSERVATIVE TREATMENT	Low back	65	2	1	1	NO COMPLICATION	376.377	10742.6
745	2016-09-16	2018-09-16	0.7368	0.736397	1	YES	YES	CONSERVATIVE TREATMENT	Neck pain	45	1	1	0	NO COMPLICATION	374.757	10742.6
746	2019-03-12	2021-03-11	0.5365	0.736397	0.5365	NO	YES	CONSERVATIVE TREATMENT	Cervical	52	2	0	1	NO COMPLICATION	364.936	10742.6
747	2018-07-31	2020-07-30	0.6396	0.736397	0.8012	YES	YES	CONSERVATIVE TREATMENT	Low back	57	1	1	0	NO COMPLICATION	363.451	10742.6
748	2018-07-02	2020-07-01	0.6396	0.736397	0.5695	NO	YES	CONSERVATIVE TREATMENT	Cervical	56	2	0	0	NO COMPLICATION	362.85	10742.6
749	2014-10-30	2016-10-29	0.5695	0.736397	0.7868	YES	YES	CONSERVATIVE TREATMENT	Back pain	56	1	1	1	NO COMPLICATION	361.214	10742.6
750	2016-02-19	2018-02-18	0.5277	0.736397	1	NO	YES	CONSERVATIVE TREATMENT	Back pain	44	1	1	1	NO COMPLICATION	355.342	10742.6
751	2018-06-07	2020-06-06	0.472	0.736397	1	YES	YES	CONSERVATIVE TREATMENT	Low back	32	1	1	1	NO COMPLICATION	343.109	10742.6
752	2018-04-09	2020-04-08	0.7368	0.736397	1	NO	YES	CONSERVATIVE TREATMENT	Low back	39	1	1	0	NO COMPLICATION	341.162	10742.6
753	2019-06-05	2021-06-04	0.5365	0.736397	0.6396	NO	YES	CONSERVATIVE TREATMENT	Cervical	43	2	1	1	NO COMPLICATION	339.833	10742.6
754	2017-11-16	2019-11-16	0.4076	0.736397	0.8012	NO	YES	SURGICAL	Low back	37	1	1	1	NO COMPLICATION	335.545	10742.6
755	2014-11-12	2016-11-11	0.7868	0.736397	1	YES	YES	CONSERVATIVE TREATMENT	Back pain	43	2	1	0	NO COMPLICATION	333.392	10742.6
756	2019-04-26	2021-04-25	0.8012	0.736397	0.8012	NO	YES	CONSERVATIVE TREATMENT	Low back	55	1	0	0	NO COMPLICATION	329.926	10742.6
757	2014-10-06	2016-10-05	0.2182	0.736397	0.5277	YES	YES	SURGICAL	Back pain	29	1	1	1	NO COMPLICATION	4135.21	10742.6
758	2013-09-11	2015-09-11	0.3213	0.736397	0.5277	NO	YES	CONSERVATIVE TREATMENT	Neck pain	48	1	1	1	NO COMPLICATION	6378.2	10742.6
759	2019-03-06	2021-03-05	0.6396	0.736397	0.6896	NO	YES	CONSERVATIVE TREATMENT	Low back	38	2	0	0	NO COMPLICATION	304.67	10742.6
760	2014-10-30	2016-10-29	0.5947	0.736397	1	YES	YES	CONSERVATIVE TREATMENT	Neck pain	37	1	1	1	NO COMPLICATION	303.537	10742.6
761	2018-05-11	2020-05-10	0.5777	0.736397	1	YES	YES	CONSERVATIVE TREATMENT	Low back	29	1	1	1	NO COMPLICATION	291.427	10742.6
762	2018-06-26	2020-06-25	0.754	0.736397	1	NO	YES	CONSERVATIVE TREATMENT	Low back	38	1	1	0	NO COMPLICATION	291.427	10742.6
763	2017-09-04	2019-09-04	0.7868	0.736397	0.7368	YES	YES	CONSERVATIVE TREATMENT	Low back	39	2	0	0	NO COMPLICATION	283.676	10742.6
764	2018-06-25	2020-06-24	0.6396	0.736397	0.7868	NO	YES	CONSERVATIVE TREATMENT	Low back	46	1	1	0	NO COMPLICATION	280.506	10742.6
765	2017-05-24	2019-05-24	0.3545	0.736397	0.4828	YES	YES	CONSERVATIVE TREATMENT	Low back	35	2	1	1	NO COMPLICATION	277.46	10742.6
766	2019-03-19	2021-03-18	0.6396	0.736397	0.8012	NO	YES	CONSERVATIVE TREATMENT	Low back	35	2	1	0	NO COMPLICATION	277.46	10742.6
767	2015-07-14	2017-07-13	0.6396	0.736397	1	NO	YES	CONSERVATIVE TREATMENT	Neck pain	46	1	1	0	NO COMPLICATION	277.46	10742.6
768	2013-10-04	2015-10-04	0.4076	0.736397	1	YES	YES	CONSERVATIVE TREATMENT	Neck pain	44	1	1	1	NO COMPLICATION	271.001	10742.6
769	2013-08-05	2015-08-05	0.6919	0.736397	0.8012	YES	YES	CONSERVATIVE TREATMENT	Back pain	42	1	1	0	NO COMPLICATION	270.432	10742.6
770	2018-05-22	2020-05-21	0.6896	0.736397	1	NO	YES	CONSERVATIVE TREATMENT	Low back	42	1	1	0	NO COMPLICATION	262.337	10742.6
771	2018-05-14	2020-05-13	0.4076	0.736397	0.4076	YES	YES	CONSERVATIVE TREATMENT	Low back	35	1	0	1	NO COMPLICATION	261.951	10742.6
772	2014-03-17	2016-03-16	0.4916	0.736397	0.4746	YES	YES	SURGICAL	Back pain	42	1	0	1	NO COMPLICATION	4064.37	10742.6
773	2016-08-08	2018-08-08	0.7868	0.736397	1	YES	YES	CONSERVATIVE TREATMENT	Neck pain	33	1	1	0	NO COMPLICATION	249.094	10742.6
774	2016-10-28	2018-10-28	0.5365	0.736397	1	NO	YES	SURGICAL	Neck pain	45	1	1	1	NO COMPLICATION	4051.2	10742.6
775	2014-11-17	2016-11-16	0.7368	0.736397	1	YES	YES	CONSERVATIVE TREATMENT	Back pain	63	2	1	0	NO COMPLICATION	243.207	10742.6
776	2014-03-06	2016-03-05	0.2682	0.736397	0.6919	YES	YES	CONSERVATIVE TREATMENT	Back pain	33	1	1	1	NO COMPLICATION	231.228	10742.6
777	2013-09-18	2015-09-18	0.6837	0.736397	0.7868	YES	YES	CONSERVATIVE TREATMENT	Back pain	50	1	1	0	NO COMPLICATION	226.67	10742.6
778	2019-01-04	2021-01-03	0.3263	0.736397	1	NO	YES	CONSERVATIVE TREATMENT	Low back	51	2	1	1	NO COMPLICATION	220.004	10742.6
779	2014-09-03	2016-09-02	0.4246	0.736397	0.8012	YES	YES	SURGICAL	Neck pain	49	1	1	1	NO COMPLICATION	4026.51	10742.6
780	2013-09-06	2015-09-06	0.3545	0.736397	0.3545	YES	YES	CONSERVATIVE TREATMENT	Back pain	55	1	0	1	NO COMPLICATION	216.021	10742.6
781	2018-09-18	2020-09-17	0.6896	0.736397	1	NO	YES	CONSERVATIVE TREATMENT	Low back	37	2	1	0	NO COMPLICATION	213.688	10742.6
782	2018-09-26	2020-09-25	0.7868	0.736397	1	NO	YES	CONSERVATIVE TREATMENT	Low back	35	1	1	0	NO COMPLICATION	200.943	10742.6
783	2014-06-26	2016-06-25	0.5195	0.736397	0.7868	YES	YES	CONSERVATIVE TREATMENT	Back pain	46	1	1	1	NO COMPLICATION	199.578	10742.6
784	2017-04-20	2019-04-20	0.6396	0.736397	1	NO	YES	CONSERVATIVE TREATMENT	Cervical	39	2	1	0	NO COMPLICATION	199.347	10742.6
785	2016-06-22	2018-06-22	0.0613	0.776144	0.8012	YES	YES	SURGICAL	Back pain	66	1	1	1	WITH COMPLICATION	43157.6	16144
786	2016-11-29	2018-11-29	0.4164	0.776144	0.6837	NO	YES	SURGICAL	Back pain	49	1	1	1	WITH COMPLICATION	10727.8	16144
787	2019-04-04	2021-04-03	0.5277	0.776144	1	NO	YES	SURGICAL	Low back	57	1	1	1	WITH COMPLICATION	9595.32	16144
788	2016-11-25	2018-11-25	0.4076	0.776144	0.5839	YES	YES	CONSERVATIVE TREATMENT	Back pain	35	1	1	1	WITH COMPLICATION	5042.68	16144
789	2019-03-28	2021-03-27	0.6249	0.776144	0.8012	NO	YES	SURGICAL	Low back	39	1	1	1	WITH COMPLICATION	8554.41	16144
790	2017-06-21	2019-06-21	0.4076	0.776144	1	NO	YES	SURGICAL	Low back	61	2	1	1	WITH COMPLICATION	8499.34	16144
791	2019-01-17	2021-01-16	0.3545	0.776144	1	NO	YES	SURGICAL	Low back	27	2	1	1	WITH COMPLICATION	8394.64	16144
792	2019-05-06	2021-05-05	0.4576	0.776144	1	NO	YES	SURGICAL	Low back	68	1	1	1	WITH COMPLICATION	8283.53	16144
793	2016-08-23	2018-08-23	0.3627	0.776144	1	YES	YES	SURGICAL	Back pain	31	2	1	1	WITH COMPLICATION	8088.62	16144
794	2019-03-19	2021-03-18	0.5365	0.776144	0.6896	NO	YES	SURGICAL	Cervical	47	2	1	1	WITH COMPLICATION	7823.03	16144
795	2017-08-03	2019-08-03	0.6896	0.776144	0.5195	YES	YES	SURGICAL	Cervical	45	2	0	0	WITH COMPLICATION	7813.79	16144
796	2017-05-17	2019-05-17	0.4576	0.776144	0.5365	YES	YES	SURGICAL	Cervical	34	2	0	1	WITH COMPLICATION	7681.31	16144
797	2016-10-04	2018-10-04	0.4164	0.776144	0.7563	YES	YES	SURGICAL	Back pain	58	1	1	1	NO COMPLICATION	7531.16	7019.12
798	2014-05-16	2016-05-15	0.3627	0.776144	0.8012	YES	YES	SURGICAL	Back pain	52	2	1	1	NO COMPLICATION	7431.66	7019.12
799	2019-02-04	2021-02-03	0.3045	0.776144	1	NO	YES	SURGICAL	Low back	57	2	1	1	NO COMPLICATION	7431.66	7019.12
800	2019-06-18	2021-06-17	0.4576	0.776144	1	NO	YES	CONSERVATIVE TREATMENT	Low back	71	1	1	1	NO COMPLICATION	3423.06	7019.12
801	2016-06-27	2018-06-27	0.4164	0.776144	0.704	NO	YES	SURGICAL	Back pain	56	2	1	1	NO COMPLICATION	7081.85	7019.12
802	2016-07-29	2018-07-29	0.3045	0.776144	1	NO	YES	SURGICAL	Back pain	36	2	1	1	NO COMPLICATION	7020.24	7019.12
803	2018-07-11	2020-07-10	0.4076	0.776144	0.7368	YES	YES	SURGICAL	Low back	62	1	1	1	NO COMPLICATION	6913.08	7019.12
804	2019-02-04	2021-02-03	0.3213	0.776144	0.7368	NO	YES	SURGICAL	Low back	55	2	1	1	NO COMPLICATION	6748.78	7019.12
805	2018-11-29	2020-11-28	0.6667	0.776144	0.7368	YES	YES	SURGICAL	Low back	60	1	0	1	NO COMPLICATION	6739.97	7019.12
806	2019-03-16	2021-03-15	0.4246	0.776144	0.5947	NO	YES	SURGICAL	Cervical	43	2	1	1	NO COMPLICATION	6671.99	7019.12
807	2018-04-10	2020-04-09	0.4076	0.776144	1	YES	YES	SURGICAL	Low back	75	2	1	1	NO COMPLICATION	6630.52	7019.12
808	2019-06-26	2021-06-25	0.4076	0.776144	0.6396	NO	YES	SURGICAL	Low back	41	2	1	1	NO COMPLICATION	6545.77	7019.12
809	2016-07-18	2018-07-18	0.2801	0.776144	0.7368	NO	YES	SURGICAL	Back pain	37	1	1	1	NO COMPLICATION	6473.44	7019.12
810	2018-09-11	2020-09-10	0.2596	0.776144	1	NO	YES	SURGICAL	Low back	33	2	1	1	NO COMPLICATION	6447.09	7019.12
811	2019-05-22	2021-05-21	0.4076	0.776144	1	NO	YES	SURGICAL	Low back	37	1	1	1	NO COMPLICATION	6408.98	7019.12
812	2016-12-20	2018-12-20	0.4832	0.776144	1	NO	YES	SURGICAL	Back pain	28	1	1	1	NO COMPLICATION	6392.19	7019.12
813	2018-09-14	2020-09-13	0.3545	0.776144	0.8012	NO	YES	SURGICAL	Low back	61	2	1	1	NO COMPLICATION	6337.35	7019.12
814	2016-08-31	2018-08-31	0.6837	0.776144	1	YES	YES	SURGICAL	Back pain	32	1	1	0	NO COMPLICATION	6323.65	7019.12
815	2012-01-05	2014-01-04	0.6837	0.776144	0.6837	NO	YES	CONSERVATIVE TREATMENT	Back pain	42	2	0	0	NO COMPLICATION	2384.87	7019.12
816	2012-12-12	2014-12-12	0.6837	0.776144	1	YES	YES	CONSERVATIVE TREATMENT	Back pain	46	2	1	0	NO COMPLICATION	2384.87	7019.12
817	2014-08-04	2016-08-03	0.7368	0.776144	0.7868	YES	YES	CONSERVATIVE TREATMENT	Neck pain	63	2	0	0	NO COMPLICATION	2384.87	7019.12
818	2014-08-22	2016-08-21	0.5195	0.776144	0.5718	NO	YES	CONSERVATIVE TREATMENT	Back pain	36	1	0	1	NO COMPLICATION	2384.87	7019.12
819	2014-08-26	2016-08-25	0.4664	0.776144	0.704	YES	YES	CONSERVATIVE TREATMENT	Back pain	43	1	1	1	NO COMPLICATION	2384.87	7019.12
820	2014-09-17	2016-09-16	0.754	0.776144	1	YES	YES	CONSERVATIVE TREATMENT	Back pain	41	1	1	0	NO COMPLICATION	2384.87	7019.12
821	2014-09-30	2016-09-29	0.5195	0.776144	0.6896	YES	YES	CONSERVATIVE TREATMENT	Back pain	36	2	1	1	NO COMPLICATION	2384.87	7019.12
822	2014-11-07	2016-11-06	0.6396	0.776144	0.6919	YES	YES	CONSERVATIVE TREATMENT	Neck pain	48	2	0	1	NO COMPLICATION	2384.87	7019.12
823	2015-09-17	2017-09-16	0.5695	0.776144	1	NO	YES	SURGICAL	Back pain	52	1	1	1	NO COMPLICATION	6170.19	7019.12
824	2018-10-17	2020-10-16	0.5277	0.776144	1	NO	YES	SURGICAL	Cervical	48	1	1	1	NO COMPLICATION	6109.35	7019.12
825	2019-05-29	2021-05-28	0.4576	0.776144	0.8012	NO	YES	SURGICAL	Low back	50	2	1	1	NO COMPLICATION	6061.76	7019.12
826	2017-09-18	2019-09-18	0.3045	0.776144	0.7868	YES	YES	CONSERVATIVE TREATMENT	Low back	23	2	1	1	NO COMPLICATION	2251.38	7019.12
827	2018-08-30	2020-08-29	0.2489	0.776144	0.7868	NO	YES	SURGICAL	Low back	20	2	1	1	NO COMPLICATION	5990.25	7019.12
828	2018-06-28	2020-06-27	0.3627	0.776144	1	NO	YES	SURGICAL	Low back	33	2	1	1	NO COMPLICATION	5967.83	7019.12
829	2017-04-10	2019-04-10	0.5195	0.776144	1	NO	YES	INFILTRATION	Low back	52	1	1	1	NO COMPLICATION	2145.83	7019.12
830	2014-09-29	2016-09-28	0.6667	0.776144	0.3545	YES	YES	CONSERVATIVE TREATMENT	Back pain	44	2	0	1	NO COMPLICATION	1955.31	7019.12
831	2019-05-29	2021-05-28	0.4076	0.776144	0.4076	NO	YES	CONSERVATIVE TREATMENT	Low back	55	2	0	1	NO COMPLICATION	1901.98	7019.12
832	2016-12-21	2018-12-21	0.2182	0.776144	1	NO	YES	SURGICAL	Back pain	34	1	1	1	NO COMPLICATION	5649.1	7019.12
833	2019-06-27	2021-06-26	0.6896	0.776144	1	NO	YES	INFILTRATION	Low back	41	2	1	0	NO COMPLICATION	1840.43	7019.12
834	2016-12-16	2018-12-16	0.5195	0.776144	0.4164	NO	YES	CONSERVATIVE TREATMENT	Back pain	48	1	0	1	NO COMPLICATION	1822.76	7019.12
835	2019-06-13	2021-06-12	0.6896	0.776144	1	NO	YES	SURGICAL	Low back	39	2	1	0	NO COMPLICATION	5532.27	7019.12
836	2019-05-30	2021-05-29	0.6667	0.776144	1	NO	YES	SURGICAL	Low back	41	2	1	1	NO COMPLICATION	5488.96	7019.12
837	2019-06-04	2021-06-03	0.5195	0.776144	1	NO	YES	SURGICAL	Low back	33	1	1	1	NO COMPLICATION	5338.59	7019.12
838	2017-02-01	2019-02-01	0.6396	0.776144	1	NO	YES	CONSERVATIVE TREATMENT	Back pain	52	2	1	1	NO COMPLICATION	1519.8	7019.12
839	2016-03-17	2018-03-17	0.6896	0.776144	1	NO	YES	CONSERVATIVE TREATMENT	Back pain	41	1	1	0	NO COMPLICATION	1486.19	7019.12
840	2015-02-09	2017-02-08	0.2596	0.776144	0.2596	YES	YES	CONSERVATIVE TREATMENT	Back pain	76	1	0	1	NO COMPLICATION	1481.88	7019.12
841	2015-05-04	2017-05-03	0.6396	0.776144	0.4076	NO	YES	CONSERVATIVE TREATMENT	Neck pain	48	2	0	1	NO COMPLICATION	1466.24	7019.12
842	2016-10-19	2018-10-19	0.4076	0.776144	1	YES	YES	SURGICAL	Back pain	68	2	1	1	NO COMPLICATION	5214.8	7019.12
843	2015-02-12	2017-02-11	0.7368	0.776144	0.8012	NO	YES	CONSERVATIVE TREATMENT	Neck pain	45	1	0	0	NO COMPLICATION	1155.71	7019.12
844	2019-06-10	2021-06-09	0.7868	0.776144	0.704	NO	YES	CONSERVATIVE TREATMENT	Low back	50	2	0	0	NO COMPLICATION	1061.46	7019.12
845	2014-10-14	2016-10-13	0.4076	0.776144	0.8012	NO	YES	CONSERVATIVE TREATMENT	Neck pain	48	1	1	1	NO COMPLICATION	1044.93	7019.12
846	2016-04-07	2018-04-07	0.6896	0.776144	1	NO	YES	INFILTRATION	Back pain	23	2	1	0	NO COMPLICATION	1025.92	7019.12
847	2016-10-24	2018-10-24	0.4076	0.776144	0.8012	YES	YES	SURGICAL	Back pain	20	1	1	1	NO COMPLICATION	4820.76	7019.12
848	2018-05-17	2020-05-16	0.4076	0.776144	0.6896	NO	YES	CONSERVATIVE TREATMENT	Low back	43	2	1	1	NO COMPLICATION	1006.61	7019.12
849	2018-02-19	2020-02-19	0.6896	0.776144	1	YES	YES	CONSERVATIVE TREATMENT	Cervical	54	1	1	0	NO COMPLICATION	1004.91	7019.12
850	2019-05-15	2021-05-14	0.754	0.776144	0.6337	NO	YES	CONSERVATIVE TREATMENT	Low back	43	1	0	0	NO COMPLICATION	973.836	7019.12
851	2019-05-10	2021-05-09	0.7868	0.776144	1	NO	YES	CONSERVATIVE TREATMENT	Low back	41	2	1	0	NO COMPLICATION	972.424	7019.12
852	2016-01-27	2018-01-26	0.5195	0.776144	0.7868	YES	YES	CONSERVATIVE TREATMENT	Back pain	48	1	1	1	NO COMPLICATION	957.359	7019.12
853	2016-12-20	2018-12-20	0.6896	0.776144	1	YES	YES	INFILTRATION	Back pain	48	1	1	0	NO COMPLICATION	928.549	7019.12
854	2017-04-18	2019-04-18	0.3263	0.776144	0.7868	NO	YES	CONSERVATIVE TREATMENT	Low back	40	2	1	1	NO COMPLICATION	829.271	7019.12
855	2019-06-12	2021-06-11	0.7868	0.776144	1	NO	YES	CONSERVATIVE TREATMENT	Low back	33	2	1	0	NO COMPLICATION	731.61	7019.12
856	2019-05-13	2021-05-12	0.4076	0.776144	0.5777	NO	YES	CONSERVATIVE TREATMENT	Low back	54	1	1	1	NO COMPLICATION	704.528	7019.12
857	2016-10-07	2018-10-07	0.4746	0.776144	0.6919	NO	YES	CONSERVATIVE TREATMENT	Back pain	35	2	1	1	NO COMPLICATION	651.075	7019.12
858	2016-09-12	2018-09-12	0.5695	0.776144	0.7868	NO	YES	CONSERVATIVE TREATMENT	Neck pain	74	1	1	1	NO COMPLICATION	646.457	7019.12
859	2018-10-04	2020-10-03	0.6896	0.776144	0.2596	YES	YES	CONSERVATIVE TREATMENT	Low back	41	1	0	0	NO COMPLICATION	622.984	7019.12
860	2015-06-02	2017-06-01	0.5695	0.776144	1	NO	YES	CONSERVATIVE TREATMENT	Back pain	36	2	1	1	NO COMPLICATION	588.505	7019.12
861	2018-11-01	2020-10-31	0.7868	0.776144	0.7368	NO	YES	CONSERVATIVE TREATMENT	Low back	52	2	0	0	NO COMPLICATION	586.891	7019.12
862	2018-08-31	2020-08-30	0.7868	0.776144	1	NO	YES	CONSERVATIVE TREATMENT	Low back	64	2	1	0	NO COMPLICATION	579.287	7019.12
863	2016-10-14	2018-10-14	0.3045	0.776144	0.7368	NO	YES	SURGICAL	Back pain	23	1	1	1	NO COMPLICATION	4360.76	7019.12
864	2018-10-23	2020-10-22	0.5195	0.776144	0.7311	NO	YES	CONSERVATIVE TREATMENT	Low back	69	2	1	1	NO COMPLICATION	552.408	7019.12
865	2017-03-21	2019-03-21	0.6667	0.776144	0.6396	YES	YES	CONSERVATIVE TREATMENT	Back pain	50	2	0	1	NO COMPLICATION	536.676	7019.12
866	2016-06-01	2018-06-01	0.7368	0.776144	1	NO	YES	CONSERVATIVE TREATMENT	Neck pain	51	2	1	0	NO COMPLICATION	501.994	7019.12
867	2017-03-01	2019-03-01	0.6896	0.776144	0.8012	YES	YES	CONSERVATIVE TREATMENT	Back pain	39	1	1	0	NO COMPLICATION	484.974	7019.12
868	2019-02-01	2021-01-31	0.7868	0.776144	1	YES	YES	CONSERVATIVE TREATMENT	Low back	56	1	1	0	NO COMPLICATION	473.3	7019.12
869	2019-06-12	2021-06-11	0.5695	0.776144	1	NO	YES	CONSERVATIVE TREATMENT	Low back	50	1	1	1	NO COMPLICATION	420.864	7019.12
870	2019-04-23	2021-04-22	0.7368	0.776144	1	NO	YES	CONSERVATIVE TREATMENT	Cervical	62	1	1	0	NO COMPLICATION	410.882	7019.12
871	2016-06-13	2018-06-13	0.6396	0.776144	0.1126	NO	YES	CONSERVATIVE TREATMENT	Back pain	30	1	0	1	NO COMPLICATION	406.76	7019.12
872	2017-04-07	2019-04-07	0.6396	0.776144	1	NO	YES	CONSERVATIVE TREATMENT	Low back	35	1	1	1	NO COMPLICATION	320.518	7019.12
873	2019-04-18	2021-04-17	0.5277	0.776144	1	NO	YES	CONSERVATIVE TREATMENT	Low back	37	1	1	1	NO COMPLICATION	313.772	7019.12
874	2018-07-11	2020-07-10	0.4576	0.776144	1	NO	YES	CONSERVATIVE TREATMENT	Cervical	61	2	1	1	NO COMPLICATION	277.46	7019.12
875	2014-10-10	2016-10-09	0.4332	0.776144	0.3545	NO	YES	CONSERVATIVE TREATMENT	Back pain	43	2	0	1	NO COMPLICATION	263.197	7019.12
876	2019-05-15	2021-05-14	0.7868	0.776144	1	NO	YES	CONSERVATIVE TREATMENT	Cervical	36	2	1	0	NO COMPLICATION	261.244	7019.12
877	2016-09-21	2018-09-21	0.3045	0.776144	0.6396	NO	YES	CONSERVATIVE TREATMENT	Neck pain	53	1	1	1	NO COMPLICATION	249.094	7019.12
878	2014-07-30	2016-07-29	0.6896	0.776144	0.5695	NO	YES	CONSERVATIVE TREATMENT	Back pain	47	1	0	0	NO COMPLICATION	227.566	7019.12
879	2017-04-26	2019-04-26	0.5195	0.776144	0.6837	YES	YES	CONSERVATIVE TREATMENT	Low back	43	2	1	1	NO COMPLICATION	227.566	7019.12
880	2016-12-14	2018-12-14	0.2682	0.94736	0.5865	NO	YES	SURGICAL	Back pain	36	2	1	1	WITH COMPLICATION	15520	12701.8
881	2015-11-17	2017-11-16	0.6396	0.94736	0.4076	NO	YES	SURGICAL	Back pain	27	1	0	1	WITH COMPLICATION	6931.68	12701.8
882	2015-06-01	2017-05-31	-0.025	0.94736	0.8012	NO	YES	SURGICAL	Back pain	47	1	1	1	WITH COMPLICATION	12648.6	12701.8
883	2015-09-10	2017-09-09	0.3213	0.94736	0.2596	YES	YES	SURGICAL	Back pain	53	2	0	1	WITH COMPLICATION	10356.3	12701.8
884	2017-04-24	2019-04-24	0.5195	0.94736	0.4076	NO	YES	SURGICAL	Low back	35	2	0	1	WITH COMPLICATION	5268.65	12701.8
885	2015-04-28	2017-04-27	0.5048	0.94736	0.7868	YES	YES	SURGICAL	Back pain	41	1	1	1	WITH COMPLICATION	11065.4	12701.8
886	2015-09-11	2017-09-10	0.4076	0.94736	0.3045	NO	YES	CONSERVATIVE TREATMENT	Back pain	68	1	0	1	WITH COMPLICATION	4790.69	12701.8
887	2015-11-19	2017-11-18	0.6339	0.94736	0.6896	YES	YES	CONSERVATIVE TREATMENT	Back pain	57	2	0	1	WITH COMPLICATION	4518.02	12701.8
888	2015-06-02	2017-06-01	-0.1306	0.94736	0.3627	NO	YES	SURGICAL	Back pain	41	1	1	1	WITH COMPLICATION	8255.92	12701.8
889	2015-08-12	2017-08-11	0.3715	0.94736	0.8012	YES	YES	SURGICAL	Neck pain	33	2	1	1	WITH COMPLICATION	9815.89	12701.8
890	2015-06-23	2017-06-22	0.4076	0.94736	0.3301	NO	YES	INFILTRATION	Back pain	57	2	0	1	WITH COMPLICATION	3688.97	12701.8
891	2013-12-12	2015-12-12	0.6396	0.94736	0.6896	NO	YES	SURGICAL	Neck pain	39	1	0	1	WITH COMPLICATION	7431.66	12701.8
892	2014-01-27	2016-01-27	0.4076	0.94736	1	NO	YES	SURGICAL	Back pain	19	2	1	1	WITH COMPLICATION	9680.61	12701.8
893	2014-02-10	2016-02-10	0.2596	0.94736	1	YES	YES	SURGICAL	Back pain	45	1	1	1	WITH COMPLICATION	7431.66	12701.8
894	2014-02-26	2016-02-26	0.4076	0.94736	0.6337	YES	YES	SURGICAL	Back pain	43	2	1	1	WITH COMPLICATION	9680.61	12701.8
895	2014-03-10	2016-03-09	0.4076	0.94736	0.5195	YES	YES	SURGICAL	Back pain	51	2	1	1	WITH COMPLICATION	7431.66	12701.8
896	2014-04-10	2016-04-09	0.3045	0.94736	0.3627	YES	YES	SURGICAL	Back pain	48	2	0	1	WITH COMPLICATION	7431.66	12701.8
897	2014-04-29	2016-04-28	0.5195	0.94736	0.7368	YES	YES	SURGICAL	Back pain	37	1	1	1	WITH COMPLICATION	7431.66	12701.8
898	2014-05-06	2016-05-05	0.5695	0.94736	1	YES	YES	SURGICAL	Back pain	47	2	1	1	WITH COMPLICATION	7431.66	12701.8
899	2014-06-05	2016-06-04	0.4246	0.94736	0.8012	NO	YES	SURGICAL	Neck pain	43	1	1	1	WITH COMPLICATION	7431.66	12701.8
900	2014-08-14	2016-08-13	0.4976	0.94736	0.6896	YES	YES	SURGICAL	Back pain	46	1	1	1	WITH COMPLICATION	9680.61	12701.8
901	2014-09-30	2016-09-29	0.3045	0.94736	1	YES	YES	SURGICAL	Back pain	40	2	1	1	NO COMPLICATION	9680.61	6350.88
902	2014-10-08	2016-10-07	0.0164	0.94736	0.522	YES	YES	SURGICAL	Back pain	76	1	1	1	NO COMPLICATION	7431.66	6350.88
903	2014-12-01	2016-11-30	0.4576	0.94736	0.5277	YES	YES	SURGICAL	Back pain	57	2	0	1	NO COMPLICATION	7431.66	6350.88
904	2015-06-10	2017-06-09	0.3213	0.94736	0.5695	NO	YES	SURGICAL	Back pain	50	2	1	1	NO COMPLICATION	7391.9	6350.88
905	2014-10-31	2016-10-30	0.4664	0.94736	1	YES	YES	SURGICAL	Back pain	42	2	1	1	NO COMPLICATION	7257.44	6350.88
906	2016-08-25	2018-08-25	0.4576	0.94736	0.4576	NO	YES	SURGICAL	Back pain	30	1	0	1	NO COMPLICATION	7249.35	6350.88
907	2015-05-14	2017-05-13	0.4076	0.94736	0.8012	YES	YES	SURGICAL	Back pain	33	2	1	1	NO COMPLICATION	3423.54	6350.88
908	2015-11-10	2017-11-09	0.5195	0.94736	0.6337	YES	YES	INFILTRATION	Back pain	57	2	1	1	NO COMPLICATION	3387.41	6350.88
909	2014-02-27	2016-02-27	0.3715	0.94736	0.4076	YES	YES	SURGICAL	Neck pain	43	1	0	1	NO COMPLICATION	7191.46	6350.88
910	2015-03-25	2017-03-24	0.6396	0.94736	0.4076	NO	YES	SURGICAL	Back pain	36	1	0	1	NO COMPLICATION	9269.01	6350.88
911	2015-09-09	2017-09-08	0.6896	0.94736	1	YES	YES	CONSERVATIVE TREATMENT	Neck pain	60	1	1	1	NO COMPLICATION	3163.54	6350.88
912	2015-10-14	2017-10-13	0.4076	0.94736	1	YES	YES	SURGICAL	Back pain	58	2	1	1	NO COMPLICATION	6931.47	6350.88
913	2015-06-17	2017-06-16	0.0869	0.94736	0.5195	YES	YES	SURGICAL	Back pain	40	1	1	1	NO COMPLICATION	6662.73	6350.88
914	2015-10-27	2017-10-26	0.6396	0.94736	0.7368	NO	YES	CONSERVATIVE TREATMENT	Back pain	51	1	0	1	NO COMPLICATION	2854.01	6350.88
915	2016-06-15	2018-06-15	0.7368	0.94736	0.6919	YES	YES	SURGICAL	Neck pain	43	2	0	1	NO COMPLICATION	6660.09	6350.88
916	2015-12-23	2017-12-22	0.6896	0.94736	0.5947	YES	YES	SURGICAL	Back pain	35	2	0	1	NO COMPLICATION	2818.93	6350.88
917	2015-03-05	2017-03-04	0.5695	0.94736	0.522	NO	YES	CONSERVATIVE TREATMENT	Back pain	51	2	0	1	NO COMPLICATION	2785.46	6350.88
918	2015-06-17	2017-06-16	0.3045	0.94736	0.4576	YES	YES	SURGICAL	Back pain	46	2	1	1	NO COMPLICATION	6536.52	6350.88
919	2015-12-08	2017-12-07	0.8012	0.94736	0.8012	NO	YES	SURGICAL	Back pain	32	1	0	1	NO COMPLICATION	6404.32	6350.88
920	2015-11-19	2017-11-18	0.5692	0.94736	0.3045	YES	YES	SURGICAL	Back pain	59	1	0	1	NO COMPLICATION	2475.58	6350.88
921	2013-10-23	2015-10-23	0.4076	0.94736	0.7868	YES	YES	CONSERVATIVE TREATMENT	Back pain	59	1	1	1	NO COMPLICATION	2384.87	6350.88
922	2013-11-21	2015-11-21	0.5277	0.94736	1	YES	YES	CONSERVATIVE TREATMENT	Back pain	47	1	1	1	NO COMPLICATION	2384.87	6350.88
923	2013-11-27	2015-11-27	0.5777	0.94736	1	NO	YES	CONSERVATIVE TREATMENT	Neck pain	29	2	1	1	NO COMPLICATION	2384.87	6350.88
924	2014-01-24	2016-01-24	0.4164	0.94736	0.7868	YES	YES	CONSERVATIVE TREATMENT	Back pain	50	1	1	1	NO COMPLICATION	2384.87	6350.88
925	2014-02-14	2016-02-14	0.6896	0.94736	1	YES	YES	CONSERVATIVE TREATMENT	Back pain	40	2	1	1	NO COMPLICATION	6192.72	6350.88
926	2014-02-20	2016-02-20	0.3045	0.94736	1	NO	YES	CONSERVATIVE TREATMENT	Back pain	43	2	1	1	NO COMPLICATION	2384.87	6350.88
927	2014-03-12	2016-03-11	0.1733	0.94736	1	NO	YES	CONSERVATIVE TREATMENT	Neck pain	36	2	1	1	NO COMPLICATION	2384.87	6350.88
928	2014-03-19	2016-03-18	0.5195	0.94736	1	YES	YES	CONSERVATIVE TREATMENT	Back pain	61	2	1	1	NO COMPLICATION	2384.87	6350.88
929	2014-03-30	2016-03-29	0.4076	0.94736	1	NO	YES	CONSERVATIVE TREATMENT	Back pain	54	2	1	1	NO COMPLICATION	6192.72	6350.88
930	2014-04-16	2016-04-15	0.4576	0.94736	1	YES	YES	CONSERVATIVE TREATMENT	Neck pain	54	1	1	1	NO COMPLICATION	2384.87	6350.88
931	2014-04-16	2016-04-15	0.5277	0.94736	0.6667	NO	YES	CONSERVATIVE TREATMENT	Neck pain	50	1	1	1	NO COMPLICATION	2384.87	6350.88
932	2014-04-23	2016-04-22	0.5695	0.94736	1	YES	YES	CONSERVATIVE TREATMENT	Back pain	55	2	1	1	NO COMPLICATION	2384.87	6350.88
933	2014-04-29	2016-04-28	0.5195	0.94736	0.8012	YES	YES	CONSERVATIVE TREATMENT	Back pain	70	2	1	1	NO COMPLICATION	2384.87	6350.88
934	2014-04-30	2016-04-29	0.5548	0.94736	1	YES	YES	CONSERVATIVE TREATMENT	Back pain	26	2	1	1	NO COMPLICATION	2384.87	6350.88
935	2014-05-07	2016-05-06	0.5277	0.94736	0.5548	NO	YES	CONSERVATIVE TREATMENT	Back pain	27	2	0	1	NO COMPLICATION	2384.87	6350.88
936	2014-06-23	2016-06-22	0.4664	0.94736	0.7368	YES	YES	CONSERVATIVE TREATMENT	Back pain	35	2	1	1	NO COMPLICATION	2384.87	6350.88
937	2014-06-24	2016-06-23	0.5777	0.94736	1	YES	YES	CONSERVATIVE TREATMENT	Back pain	31	2	1	1	NO COMPLICATION	2384.87	6350.88
938	2014-07-02	2016-07-01	0.3213	0.94736	0.6896	YES	YES	CONSERVATIVE TREATMENT	Back pain	45	2	1	1	NO COMPLICATION	2384.87	6350.88
939	2014-07-11	2016-07-10	0.3045	0.94736	0.6421	NO	YES	CONSERVATIVE TREATMENT	Back pain	68	1	1	1	NO COMPLICATION	8441.68	6350.88
940	2014-07-22	2016-07-21	0.7868	0.94736	1	NO	YES	CONSERVATIVE TREATMENT	Back pain	31	1	1	1	NO COMPLICATION	2384.87	6350.88
941	2014-07-30	2016-07-29	0.6421	0.94736	1	NO	YES	CONSERVATIVE TREATMENT	Back pain	57	2	1	1	NO COMPLICATION	2384.87	6350.88
942	2014-08-08	2016-08-07	0.3627	0.94736	0.4828	YES	YES	CONSERVATIVE TREATMENT	Back pain	51	1	1	1	NO COMPLICATION	2384.87	6350.88
943	2014-08-13	2016-08-12	0.4576	0.94736	1	NO	YES	CONSERVATIVE TREATMENT	Back pain	43	2	1	1	NO COMPLICATION	2384.87	6350.88
944	2014-08-14	2016-08-13	0.4246	0.94736	0.5921	YES	YES	CONSERVATIVE TREATMENT	Neck pain	43	1	1	1	NO COMPLICATION	2384.87	6350.88
945	2014-08-25	2016-08-24	0.4164	0.94736	0.7368	YES	YES	CONSERVATIVE TREATMENT	Neck pain	31	2	1	1	NO COMPLICATION	2384.87	6350.88
946	2014-09-01	2016-08-31	0.1733	0.94736	1	NO	YES	CONSERVATIVE TREATMENT	Back pain	33	2	1	1	NO COMPLICATION	2384.87	6350.88
947	2014-09-05	2016-09-04	0.4076	0.94736	0.4076	YES	YES	CONSERVATIVE TREATMENT	Neck pain	43	1	0	1	NO COMPLICATION	2384.87	6350.88
948	2014-09-08	2016-09-07	0.4246	0.94736	0.8012	YES	YES	CONSERVATIVE TREATMENT	Back pain	33	2	1	1	NO COMPLICATION	2384.87	6350.88
949	2014-09-11	2016-09-10	0.7868	0.94736	1	YES	YES	CONSERVATIVE TREATMENT	Back pain	50	1	1	1	NO COMPLICATION	2384.87	6350.88
950	2014-09-15	2016-09-14	0.4076	0.94736	0.6896	YES	YES	CONSERVATIVE TREATMENT	Back pain	46	2	1	1	NO COMPLICATION	2384.87	6350.88
951	2014-09-17	2016-09-16	0.4076	0.94736	1	YES	YES	CONSERVATIVE TREATMENT	Neck pain	57	1	1	1	NO COMPLICATION	2384.87	6350.88
952	2014-10-02	2016-10-01	0.6396	0.94736	1	NO	YES	CONSERVATIVE TREATMENT	Neck pain	39	1	1	1	NO COMPLICATION	2384.87	6350.88
953	2014-10-28	2016-10-27	0.3213	0.94736	1	YES	YES	CONSERVATIVE TREATMENT	Back pain	33	2	1	1	NO COMPLICATION	2384.87	6350.88
954	2014-11-14	2016-11-13	0.754	0.94736	1	YES	YES	CONSERVATIVE TREATMENT	Back pain	55	1	1	1	NO COMPLICATION	2384.87	6350.88
955	2014-12-01	2016-11-30	0.7368	0.94736	0.7368	YES	YES	CONSERVATIVE TREATMENT	Neck pain	49	1	0	1	NO COMPLICATION	2384.87	6350.88
956	2015-09-25	2017-09-24	0.4076	0.94736	1	YES	YES	SURGICAL	Back pain	30	1	1	1	NO COMPLICATION	8276.84	6350.88
957	2015-03-19	2017-03-18	0.2596	0.94736	1	NO	YES	SURGICAL	Back pain	34	1	1	1	NO COMPLICATION	8225.54	6350.88
958	2015-10-09	2017-10-08	0.4576	0.94736	0.6896	NO	YES	SURGICAL	Back pain	34	1	1	1	NO COMPLICATION	5961.77	6350.88
959	2016-02-04	2018-02-03	0.4576	0.94736	0.8012	NO	YES	INFILTRATION	Back pain	41	2	1	1	NO COMPLICATION	2137.82	6350.88
960	2015-04-01	2017-03-31	0.5695	0.94736	0.7868	NO	YES	CONSERVATIVE TREATMENT	Back pain	37	2	1	1	NO COMPLICATION	2115.36	6350.88
961	2017-06-07	2019-06-07	0.5695	0.94736	0.7368	NO	YES	INFILTRATION	Low back	37	2	1	1	NO COMPLICATION	2054.69	6350.88
962	2015-02-19	2017-02-18	0.5695	0.94736	1	NO	YES	CONSERVATIVE TREATMENT	Neck pain	55	2	1	1	NO COMPLICATION	2045.17	6350.88
963	2015-12-10	2017-12-09	0.6396	0.94736	0.7368	NO	YES	SURGICAL	Back pain	42	2	0	1	NO COMPLICATION	2002.93	6350.88
964	2014-07-07	2016-07-06	0.3883	0.94736	0.7368	YES	YES	CONSERVATIVE TREATMENT	Back pain	37	1	1	1	NO COMPLICATION	1936.66	6350.88
965	2014-08-29	2016-08-28	0.3045	0.94736	0.6811	YES	YES	CONSERVATIVE TREATMENT	Neck pain	49	1	1	1	NO COMPLICATION	1867.91	6350.88
966	2014-08-26	2016-08-25	0.3801	0.94736	0.4576	YES	YES	CONSERVATIVE TREATMENT	Back pain	55	1	0	1	NO COMPLICATION	1831.57	6350.88
967	2015-02-09	2017-02-08	0.4828	0.94736	0.2596	NO	YES	CONSERVATIVE TREATMENT	Back pain	37	2	0	1	NO COMPLICATION	1816.65	6350.88
968	2017-12-28	2019-12-28	0.4576	0.94736	0.4576	YES	YES	CONSERVATIVE TREATMENT	Low back	56	2	0	1	NO COMPLICATION	1815.37	6350.88
969	2015-04-14	2017-04-13	0.6896	0.94736	0.7868	YES	YES	CONSERVATIVE TREATMENT	Low back	37	2	0	1	NO COMPLICATION	1778.9	6350.88
970	2015-10-08	2017-10-07	0.4246	0.94736	0.4246	NO	YES	INFILTRATION	Back pain	50	1	0	1	NO COMPLICATION	1636.27	6350.88
971	2015-04-28	2017-04-27	0.4076	0.94736	0.7368	YES	YES	CONSERVATIVE TREATMENT	Back pain	33	1	1	1	NO COMPLICATION	1567.33	6350.88
972	2015-10-29	2017-10-28	0.6396	0.94736	0.754	NO	YES	SURGICAL	Neck pain	45	1	1	1	NO COMPLICATION	1519.8	6350.88
973	2016-03-28	2018-03-28	0.5195	0.94736	0.5195	NO	YES	CONSERVATIVE TREATMENT	Neck pain	63	1	0	1	NO COMPLICATION	1510.14	6350.88
974	2015-03-31	2017-03-30	0.7868	0.94736	0.754	NO	YES	CONSERVATIVE TREATMENT	Back pain	45	2	0	1	NO COMPLICATION	1498.5	6350.88
975	2014-05-20	2016-05-19	0.3545	0.94736	0.7868	YES	YES	SURGICAL	Cervical	66	2	1	1	NO COMPLICATION	1473.46	6350.88
976	2015-09-21	2017-09-20	0.5695	0.94736	1	YES	YES	SURGICAL	Back pain	37	2	1	1	NO COMPLICATION	7528.74	6350.88
977	2018-01-10	2020-01-10	0.4076	0.94736	0.4076	YES	YES	SURGICAL	Low back	81	1	0	1	NO COMPLICATION	5259.8	6350.88
978	2016-08-09	2018-08-09	0.6749	0.94736	0.3627	YES	YES	INFILTRATION	Back pain	40	1	0	1	NO COMPLICATION	1409.02	6350.88
979	2014-03-17	2016-03-16	0.3797	0.94736	0.3715	YES	YES	CONSERVATIVE TREATMENT	Neck pain	55	1	0	1	NO COMPLICATION	1210.5	6350.88
980	2015-03-19	2017-03-18	0.6896	0.94736	0.8012	YES	YES	CONSERVATIVE TREATMENT	Back pain	56	2	1	1	NO COMPLICATION	1206.23	6350.88
981	2015-02-10	2017-02-09	0.3213	0.94736	0.6396	NO	YES	CONSERVATIVE TREATMENT	Back pain	47	2	1	1	NO COMPLICATION	1198.28	6350.88
982	2015-05-25	2017-05-24	0.4576	0.94736	0.5365	YES	YES	CONSERVATIVE TREATMENT	Back pain	56	1	0	1	NO COMPLICATION	1188.48	6350.88
983	2014-08-26	2016-08-25	0.4576	0.94736	1	YES	YES	CONSERVATIVE TREATMENT	Back pain	57	1	1	1	NO COMPLICATION	1139.2	6350.88
984	2017-04-20	2019-04-20	0.6837	0.94736	0.8012	NO	YES	CONSERVATIVE TREATMENT	Low back	46	1	1	1	NO COMPLICATION	1096.42	6350.88
985	2013-11-11	2015-11-11	0.3213	0.94736	0.3045	YES	YES	CONSERVATIVE TREATMENT	Back pain	42	2	0	1	NO COMPLICATION	1096.41	6350.88
986	2016-03-07	2018-03-07	0.5865	0.94736	1	YES	YES	CONSERVATIVE TREATMENT	Back pain	75	1	1	1	NO COMPLICATION	1068.29	6350.88
987	2016-02-17	2018-02-16	0.5695	0.94736	0.8012	NO	YES	CONSERVATIVE TREATMENT	Low back	33	1	1	1	NO COMPLICATION	1061.56	6350.88
988	2017-05-31	2019-05-31	0.4076	0.94736	0.4576	NO	YES	CONSERVATIVE TREATMENT	Low back	33	1	0	1	NO COMPLICATION	1061.56	6350.88
989	2015-10-14	2017-10-13	0.6837	0.94736	0.4076	NO	YES	SURGICAL	Back pain	50	2	0	1	NO COMPLICATION	1044.78	6350.88
990	2015-01-21	2017-01-20	0.3045	0.94736	0.3045	YES	YES	SURGICAL	Back pain	64	2	0	1	NO COMPLICATION	4782.39	6350.88
991	2014-02-24	2016-02-24	0.3045	0.94736	0.5195	YES	YES	SURGICAL	Back pain	66	1	1	1	NO COMPLICATION	4781.7	6350.88
992	2016-07-27	2018-07-27	0.5777	0.94736	1	YES	YES	INFILTRATION	Back pain	30	2	1	1	NO COMPLICATION	928.844	6350.88
993	2014-12-15	2016-12-14	0.4076	0.94736	0.1585	NO	YES	SURGICAL	Back pain	47	1	0	1	NO COMPLICATION	928.549	6350.88
994	2014-08-25	2016-08-24	0.5695	0.94736	0.754	YES	YES	CONSERVATIVE TREATMENT	Back pain	51	1	1	1	NO COMPLICATION	876.783	6350.88
995	2017-12-01	2019-12-01	0.4246	0.94736	1	NO	YES	CONSERVATIVE TREATMENT	Cervical	51	1	1	1	NO COMPLICATION	854.208	6350.88
996	2015-08-19	2017-08-18	0.6837	0.94736	0.3045	NO	YES	SURGICAL	Back pain	33	2	0	1	NO COMPLICATION	850.855	6350.88
997	2015-10-28	2017-10-27	0.5195	0.94736	0.7868	NO	YES	CONSERVATIVE TREATMENT	Back pain	58	2	1	1	NO COMPLICATION	848.113	6350.88
998	2014-03-12	2016-03-11	0.2182	0.94736	0.4576	YES	YES	SURGICAL	Back pain	34	1	1	1	NO COMPLICATION	6851.83	6350.88
999	2015-10-14	2017-10-13	0.5695	0.94736	0.7563	NO	YES	CONSERVATIVE TREATMENT	Back pain	56	1	1	1	NO COMPLICATION	791.485	6350.88
1000	2015-04-07	2017-04-06	0.3213	0.94736	0.5277	NO	YES	CONSERVATIVE TREATMENT	Back pain	55	2	1	1	NO COMPLICATION	778.865	6350.88
1001	2015-02-25	2017-02-24	0.6896	0.94736	0.7563	NO	YES	CONSERVATIVE TREATMENT	Back pain	33	2	0	1	NO COMPLICATION	757.164	6350.88
1002	2018-01-10	2020-01-10	0.7868	0.94736	1	YES	YES	CONSERVATIVE TREATMENT	Low back	56	1	1	1	NO COMPLICATION	691.433	6350.88
1003	2015-01-08	2017-01-07	0.4076	0.94736	0.4076	NO	YES	CONSERVATIVE TREATMENT	Back pain	36	2	0	1	NO COMPLICATION	673.599	6350.88
1004	2014-10-01	2016-09-30	0.3301	0.94736	0.4576	NO	YES	SURGICAL	Back pain	42	2	1	1	NO COMPLICATION	6717.78	6350.88
1005	2017-03-22	2019-03-22	0.4746	0.94736	1	YES	YES	CONSERVATIVE TREATMENT	Back pain	34	2	1	1	NO COMPLICATION	660.316	6350.88
1006	2015-10-06	2017-10-05	0.4576	0.94736	1	NO	YES	CONSERVATIVE TREATMENT	Back pain	37	1	1	1	NO COMPLICATION	656.069	6350.88
1007	2015-06-22	2017-06-21	0.3713	0.94736	0.3713	YES	YES	CONSERVATIVE TREATMENT	Neck pain	54	1	0	1	NO COMPLICATION	614.353	6350.88
1008	2014-09-09	2016-09-08	0.6667	0.94736	0.6896	YES	YES	CONSERVATIVE TREATMENT	Back pain	66	2	0	1	NO COMPLICATION	573.631	6350.88
1009	2015-03-23	2017-03-22	0.4076	0.94736	1	YES	YES	CONSERVATIVE TREATMENT	Back pain	61	1	1	1	NO COMPLICATION	545.448	6350.88
1010	2015-02-02	2017-02-01	0.6396	0.94736	0.2596	YES	YES	CONSERVATIVE TREATMENT	Neck pain	33	2	0	1	NO COMPLICATION	545.107	6350.88
1011	2014-07-17	2016-07-16	0.3045	0.94736	0.6167	YES	YES	CONSERVATIVE TREATMENT	Neck pain	29	1	1	1	NO COMPLICATION	541.718	6350.88
1012	2014-09-08	2016-09-07	0.6167	0.94736	1	YES	YES	CONSERVATIVE TREATMENT	Back pain	70	2	1	1	NO COMPLICATION	528.877	6350.88
1013	2014-11-05	2016-11-04	0.5195	0.94736	1	YES	YES	SURGICAL	Neck pain	49	2	1	1	NO COMPLICATION	6565.98	6350.88
1014	2014-01-24	2016-01-24	0.5277	0.94736	0.8012	YES	YES	CONSERVATIVE TREATMENT	Back pain	52	1	1	1	NO COMPLICATION	501.359	6350.88
1015	2016-06-20	2018-06-20	0.6396	0.94736	1	YES	YES	CONSERVATIVE TREATMENT	Back pain	38	1	1	1	NO COMPLICATION	498.189	6350.88
1016	2014-02-24	2016-02-24	0.3045	0.94736	0.6919	YES	YES	CONSERVATIVE TREATMENT	Back pain	48	1	1	1	NO COMPLICATION	481.123	6350.88
1017	2014-02-27	2016-02-27	0.4076	0.94736	1	YES	YES	SURGICAL	Back pain	61	1	1	1	NO COMPLICATION	4285.4	6350.88
1018	2015-03-09	2017-03-08	0.6896	0.94736	1	YES	YES	CONSERVATIVE TREATMENT	Back pain	39	2	1	1	NO COMPLICATION	467.337	6350.88
1019	2014-11-17	2016-11-16	0.3545	0.94736	0.7868	NO	YES	SURGICAL	Back pain	34	1	1	1	NO COMPLICATION	6507.8	6350.88
1020	2014-09-02	2016-09-01	0.4576	0.94736	1	YES	YES	CONSERVATIVE TREATMENT	Back pain	38	2	1	1	NO COMPLICATION	438.792	6350.88
1021	2014-05-23	2016-05-22	0.5695	0.94736	1	YES	YES	CONSERVATIVE TREATMENT	Back pain	38	1	1	1	NO COMPLICATION	430.593	6350.88
1022	2014-10-17	2016-10-16	0.2596	0.94736	0.7368	NO	YES	CONSERVATIVE TREATMENT	Back pain	30	1	1	1	NO COMPLICATION	429.678	6350.88
1023	2015-07-23	2017-07-22	0.4076	0.94736	0.6919	NO	YES	CONSERVATIVE TREATMENT	Back pain	39	1	1	1	NO COMPLICATION	411.314	6350.88
1024	2014-11-17	2016-11-16	0.6896	0.94736	0.7868	YES	YES	CONSERVATIVE TREATMENT	Neck pain	39	1	0	1	NO COMPLICATION	397.307	6350.88
1025	2014-07-11	2016-07-10	0.5277	0.94736	0.4576	YES	YES	CONSERVATIVE TREATMENT	Back pain	30	2	0	1	NO COMPLICATION	396.899	6350.88
1026	2014-09-09	2016-09-08	0.1126	0.94736	0.4076	YES	YES	CONSERVATIVE TREATMENT	Back pain	46	2	1	1	NO COMPLICATION	392.926	6350.88
1027	2014-12-19	2016-12-18	-0.025	0.94736	0.6396	NO	YES	SURGICAL	Back pain	36	1	1	1	NO COMPLICATION	4183.32	6350.88
1028	2014-10-10	2016-10-09	0.3545	0.94736	1	YES	YES	SURGICAL	Back pain	47	2	1	1	NO COMPLICATION	4141.25	6350.88
1029	2017-06-20	2019-06-20	0.4576	0.94736	0.6421	NO	YES	CONSERVATIVE TREATMENT	Low back	49	1	1	1	NO COMPLICATION	309.431	6350.88
1030	2014-08-21	2016-08-20	0.4746	0.94736	1	NO	YES	SURGICAL	Neck pain	48	2	1	1	NO COMPLICATION	4098.73	6350.88
1031	2014-09-05	2016-09-04	0.6396	0.94736	1	YES	YES	SURGICAL	Neck pain	71	1	1	1	NO COMPLICATION	4093.55	6350.88
1032	2015-06-08	2017-06-07	0.3545	0.94736	0.704	YES	YES	CONSERVATIVE TREATMENT	Back pain	53	1	1	1	NO COMPLICATION	277.46	6350.88
1033	2016-01-04	2018-01-03	0.6896	0.94736	1	YES	YES	CONSERVATIVE TREATMENT	Back pain	55	2	1	1	NO COMPLICATION	276.547	6350.88
1034	2014-08-21	2016-08-20	0.3627	0.94736	0.2596	YES	YES	CONSERVATIVE TREATMENT	Neck pain	47	1	0	1	NO COMPLICATION	249.473	6350.88
1035	2014-08-12	2016-08-11	0.3045	0.94736	0.5277	NO	YES	SURGICAL	Back pain	57	1	1	1	NO COMPLICATION	4051.45	6350.88
1036	2014-02-12	2016-02-12	-0.025	0.94736	0.4576	YES	YES	INFILTRATION	Back pain	37	2	1	1	NO COMPLICATION	6293.49	6350.88
1037	2014-09-09	2016-09-08	0.4576	0.94736	0.7868	NO	YES	CONSERVATIVE TREATMENT	Back pain	33	2	1	1	NO COMPLICATION	233.643	6350.88
1038	2014-10-29	2016-10-28	0.3045	0.94736	1	YES	YES	SURGICAL	Back pain	29	1	1	1	NO COMPLICATION	6278.67	6350.88
1039	2018-11-08	2020-11-07	0.2596	0.52868	0.5888	NO	YES	SURGICAL	Low back	70	1	1	1	WITH COMPLICATION	37387.2	11125.5
1040	2019-04-05	2021-04-04	0.5695	0.52868	1	NO	YES	SURGICAL	Low back	41	1	1	0	WITH COMPLICATION	6762.26	11125.5
1041	2019-06-24	2021-06-23	0.4076	0.52868	0.3797	NO	YES	SURGICAL	Low back	46	2	0	1	WITH COMPLICATION	11545.9	11125.5
1042	2016-07-07	2018-07-07	0.3045	0.52868	0.6896	NO	YES	CONSERVATIVE TREATMENT	Neck pain	60	2	1	1	WITH COMPLICATION	4782.49	11125.5
1043	2017-01-16	2019-01-16	0.5195	0.52868	0.6396	NO	YES	SURGICAL	Neck pain	54	1	1	0	NO COMPLICATION	8515.64	4120.57
1044	2018-09-13	2020-09-12	0.4746	0.52868	0.4076	NO	YES	CONSERVATIVE TREATMENT	Low back	48	1	0	0	NO COMPLICATION	4661.51	4120.57
1045	2013-02-14	2015-02-14	0.6837	0.52868	0.6896	YES	YES	SURGICAL	Back pain	56	1	0	0	NO COMPLICATION	7431.66	4120.57
1046	2017-01-17	2019-01-17	0.3045	0.52868	1	YES	YES	SURGICAL	Back pain	68	1	1	1	NO COMPLICATION	7091.75	4120.57
1047	2011-05-24	2013-05-23	0.6837	0.52868	1	YES	YES	CONSERVATIVE TREATMENT	Back pain	43	2	1	0	NO COMPLICATION	2384.87	4120.57
1048	2012-02-07	2014-02-06	0.6837	0.52868	1	YES	YES	CONSERVATIVE TREATMENT	Back pain	57	2	1	0	NO COMPLICATION	2384.87	4120.57
1049	2012-07-30	2014-07-30	0.6837	0.52868	1	YES	YES	CONSERVATIVE TREATMENT	Back pain	62	1	1	0	NO COMPLICATION	2384.87	4120.57
1050	2012-09-03	2014-09-03	0.6837	0.52868	1	YES	YES	CONSERVATIVE TREATMENT	Back pain	45	1	1	0	NO COMPLICATION	2384.87	4120.57
1051	2012-09-04	2014-09-04	0.6837	0.52868	0.7368	YES	YES	CONSERVATIVE TREATMENT	Back pain	49	1	0	0	NO COMPLICATION	2384.87	4120.57
1052	2013-01-04	2015-01-04	0.6837	0.52868	0.754	YES	YES	CONSERVATIVE TREATMENT	Back pain	58	1	0	0	NO COMPLICATION	2384.87	4120.57
1053	2013-01-29	2015-01-29	0.6837	0.52868	0.8012	YES	YES	CONSERVATIVE TREATMENT	Back pain	52	1	1	0	NO COMPLICATION	2384.87	4120.57
1054	2018-05-22	2020-05-21	0.4076	0.52868	1	YES	YES	SURGICAL	Low back	24	1	1	1	NO COMPLICATION	6043.57	4120.57
1055	2019-06-19	2021-06-18	0.1126	0.52868	0.4076	NO	YES	CONSERVATIVE TREATMENT	Low back	66	2	1	1	NO COMPLICATION	1941.68	4120.57
1056	2018-09-12	2020-09-11	0.5695	0.52868	1	NO	YES	SURGICAL	Cervical	79	2	1	0	NO COMPLICATION	5724.96	4120.57
1057	2017-08-30	2019-08-30	0.4076	0.52868	0.8012	YES	YES	INFILTRATION	Low back	61	1	1	1	NO COMPLICATION	1641.63	4120.57
1058	2019-03-19	2021-03-18	0.4576	0.52868	0.4914	NO	YES	CONSERVATIVE TREATMENT	Low back	83	2	0	0	NO COMPLICATION	1313.31	4120.57
1059	2016-06-30	2018-06-30	0.6896	0.52868	1	NO	YES	INFILTRATION	Back pain	54	2	1	0	NO COMPLICATION	1156.11	4120.57
1060	2016-08-29	2018-08-29	0.6396	0.52868	1	NO	YES	INFILTRATION	Back pain	49	2	1	0	NO COMPLICATION	1136.9	4120.57
1061	2017-10-19	2019-10-19	0.6396	0.52868	0.4076	YES	YES	INFILTRATION	Low back	62	2	0	0	NO COMPLICATION	1124.26	4120.57
1062	2016-12-05	2018-12-05	0.7868	0.52868	0.5888	YES	YES	INFILTRATION	Back pain	47	1	0	0	NO COMPLICATION	1053.69	4120.57
1063	2016-02-17	2018-02-16	0.5548	0.52868	0.8012	NO	YES	CONSERVATIVE TREATMENT	Back pain	51	1	1	0	NO COMPLICATION	720.374	4120.57
1064	2018-04-26	2020-04-25	0.6396	0.52868	1	YES	YES	INFILTRATION	Low back	62	2	1	0	NO COMPLICATION	620.661	4120.57
1065	2018-06-15	2020-06-14	0.6396	0.52868	0.7868	YES	YES	CONSERVATIVE TREATMENT	Low back	37	2	1	0	NO COMPLICATION	532.574	4120.57
1066	2016-12-14	2018-12-14	0.6396	0.52868	0.8012	YES	YES	CONSERVATIVE TREATMENT	Back pain	39	1	1	0	NO COMPLICATION	528.877	4120.57
1067	2016-09-19	2018-09-19	0.7868	0.52868	1	YES	YES	CONSERVATIVE TREATMENT	Back pain	45	1	1	0	NO COMPLICATION	489.516	4120.57
1068	2016-07-11	2018-07-11	0.6896	0.52868	0.7368	YES	YES	CONSERVATIVE TREATMENT	Back pain	52	1	0	0	NO COMPLICATION	455.131	4120.57
1069	2019-04-02	2021-04-01	0.6396	0.52868	0.6896	NO	YES	CONSERVATIVE TREATMENT	Low back	26	2	0	0	NO COMPLICATION	423.406	4120.57
1070	2019-04-30	2021-04-29	0.7868	0.52868	0.7868	NO	YES	CONSERVATIVE TREATMENT	Low back	39	2	0	0	NO COMPLICATION	388.26	4120.57
1071	2016-10-21	2018-10-21	0.6896	0.52868	1	YES	YES	CONSERVATIVE TREATMENT	Back pain	55	2	1	0	NO COMPLICATION	277.46	4120.57
1072	2018-04-27	2020-04-26	0.154	0.7071	0.6896	NO	YES	SURGICAL	Low back	36	2	1	1	WITH COMPLICATION	17904.1	3750.47
1073	2019-02-08	2021-02-07	0.4576	0.7071	0.4576	NO	YES	SURGICAL	Low back	40	2	0	1	WITH COMPLICATION	4818.39	3750.47
1074	2018-09-27	2020-09-26	0.5195	0.7071	1	NO	YES	SURGICAL	Low back	28	1	1	1	NO COMPLICATION	8498.68	2206.16
1075	2018-07-26	2020-07-25	0.4076	0.7071	0.2596	YES	YES	SURGICAL	Low back	54	2	0	1	NO COMPLICATION	8440.99	2206.16
1076	2018-08-23	2020-08-22	0.2596	0.7071	0.4576	YES	YES	SURGICAL	Low back	37	1	1	1	NO COMPLICATION	7832.45	2206.16
1077	2018-07-16	2020-07-15	0.4576	0.7071	0.7311	NO	YES	SURGICAL	Low back	63	1	1	1	NO COMPLICATION	8847.4	2206.16
1078	2019-06-10	2021-06-09	0.6396	0.7071	0.4076	NO	YES	SURGICAL	Low back	71	2	0	0	NO COMPLICATION	2579.42	2206.16
1079	2019-05-20	2021-05-19	0.4076	0.7071	0.7368	NO	YES	SURGICAL	Low back	41	2	1	1	NO COMPLICATION	5790.03	2206.16
1080	2018-06-14	2020-06-13	0.5195	0.7071	1	YES	YES	INFILTRATION	Low back	58	2	1	1	NO COMPLICATION	1864.54	2206.16
1081	2018-07-25	2020-07-24	0.4576	0.7071	0.5865	NO	YES	CONSERVATIVE TREATMENT	Low back	56	2	1	1	NO COMPLICATION	1734.96	2206.16
1082	2018-05-30	2020-05-29	0.7868	0.7071	1	YES	YES	CONSERVATIVE TREATMENT	Cervical	62	1	1	0	NO COMPLICATION	1524.86	2206.16
1083	2019-04-05	2021-04-04	0.5865	0.7071	1	NO	YES	CONSERVATIVE TREATMENT	Low back	41	2	1	1	NO COMPLICATION	1316.14	2206.16
1084	2018-09-26	2020-09-25	0.6396	0.7071	1	NO	YES	CONSERVATIVE TREATMENT	Low back	35	1	1	0	NO COMPLICATION	713.812	2206.16
1085	2018-09-20	2020-09-19	0.5195	0.7071	0.7868	NO	YES	CONSERVATIVE TREATMENT	Low back	41	1	1	1	NO COMPLICATION	459.964	2206.16
1086	2017-09-05	2019-09-05	0.7368	0.7071	1	NO	YES	CONSERVATIVE TREATMENT	Low back	60	2	1	0	NO COMPLICATION	399.982	2206.16
1087	2017-01-23	2019-01-23	0.5777	0.7071	0.6837	NO	YES	INFILTRATION	Back pain	38	1	1	1	NO COMPLICATION	389.433	2206.16
1088	2012-01-26	2014-01-25	0.6837	0.7071	0.4687	YES	YES	CONSERVATIVE TREATMENT	Back pain	41	1	0	0	NO COMPLICATION	235.108	2206.16
